# Supplementary material for: Predicting the Impact of Climate Change on the Habitat Distribution of Parthenium hysterophorus around the World and in South Korea
Source: Biology (Basel). 2023 Jan 4;12(1):84. doi: 10.3390/biology12010084 (PMC9855788; doi:10.3390/biology12010084)
Supplement: Supplementary file 1 [file biology-12-00084-s001.zip › Table S1.xlsx]

## Sheet: Sheet1
Table S1. Global occurrence points of P. hysterophorus
Species name	Latitude	Longitude
Parthenium hysterophorus L.	20.9334	-97.5534
Parthenium hysterophorus L.	26.1632	-97.7895
Parthenium hysterophorus L.	19.5937	-99.0502
Parthenium hysterophorus L.	23.4891	120.348
Parthenium hysterophorus L.	32.7125	-97.3883
Parthenium hysterophorus L.	30.3992	-92.0734
Parthenium hysterophorus L.	25.8427	-100.425
Parthenium hysterophorus L.	15.7947	-96.0478
Parthenium hysterophorus L.	28.2636	-105.492
Parthenium hysterophorus L.	19.3092	-98.908
Parthenium hysterophorus L.	20.4467	-89.6461
Parthenium hysterophorus L.	32.6734	-96.7987
Parthenium hysterophorus L.	27.6723	-97.352
Parthenium hysterophorus L.	18.4282	-66.2726
Parthenium hysterophorus L.	18.3318	-97.4694
Parthenium hysterophorus L.	-23.7542	-64.8603
Parthenium hysterophorus L.	32.742	-97.3627
Parthenium hysterophorus L.	33.0837	-96.7049
Parthenium hysterophorus L.	30.2786	-97.7071
Parthenium hysterophorus L.	19.522	-96.91
Parthenium hysterophorus L.	23.8228	120.255
Parthenium hysterophorus L.	32.9276	-96.786
Parthenium hysterophorus L.	30.8412	-96.9839
Parthenium hysterophorus L.	30.9296	-96.933
Parthenium hysterophorus L.	32.9986	-96.7408
Parthenium hysterophorus L.	28.2481	-105.517
Parthenium hysterophorus L.	30.3952	-91.1218
Parthenium hysterophorus L.	30.2823	-81.8202
Parthenium hysterophorus L.	27.8844	-97.2171
Parthenium hysterophorus L.	19.5125	-99.1285
Parthenium hysterophorus L.	30.3113	-97.7255
Parthenium hysterophorus L.	24.1835	120.654
Parthenium hysterophorus L.	30.39	-91.6549
Parthenium hysterophorus L.	29.5817	-98.5783
Parthenium hysterophorus L.	18.6338	73.8414
Parthenium hysterophorus L.	32.6355	-96.9198
Parthenium hysterophorus L.	29.9298	-90.0768
Parthenium hysterophorus L.	32.4721	-91.9898
Parthenium hysterophorus L.	30.5107	-97.6688
Parthenium hysterophorus L.	29.9463	-90.1013
Parthenium hysterophorus L.	28.2629	-105.477
Parthenium hysterophorus L.	21.9666	120.779
Parthenium hysterophorus L.	28.5423	-97.1651
Parthenium hysterophorus L.	24.1245	120.688
Parthenium hysterophorus L.	19.5409	-96.911
Parthenium hysterophorus L.	24.1452	120.557
Parthenium hysterophorus L.	30.4161	-97.0054
Parthenium hysterophorus L.	29.5918	-98.5837
Parthenium hysterophorus L.	19.7073	-101.213
Parthenium hysterophorus L.	-1.76214	-80.7633
Parthenium hysterophorus L.	32.2603	-96.9316
Parthenium hysterophorus L.	23.1895	119.429
Parthenium hysterophorus L.	20.6581	-100.396
Parthenium hysterophorus L.	22.6454	120.607
Parthenium hysterophorus L.	23.9487	-106.919
Parthenium hysterophorus L.	32.8736	-96.7326
Parthenium hysterophorus L.	25.9468	-109.162
Parthenium hysterophorus L.	24.1696	120.567
Parthenium hysterophorus L.	22.5787	120.511
Parthenium hysterophorus L.	18.9379	-99.1842
Parthenium hysterophorus L.	21.9003	-102.293
Parthenium hysterophorus L.	23.1574	121.237
Parthenium hysterophorus L.	23.8135	120.439
Parthenium hysterophorus L.	30.4835	-97.9178
Parthenium hysterophorus L.	32.8253	-96.7307
Parthenium hysterophorus L.	-22.3934	-46.9485
Parthenium hysterophorus L.	17.4908	78.5341
Parthenium hysterophorus L.	22.6902	120.324
Parthenium hysterophorus L.	21.8168	110.82
Parthenium hysterophorus L.	20.613	-100.4
Parthenium hysterophorus L.	24.6981	85.0018
Parthenium hysterophorus L.	24.0536	120.422
Parthenium hysterophorus L.	17.3214	-92.831
Parthenium hysterophorus L.	29.9568	-90.0616
Parthenium hysterophorus L.	25.7597	-99.2
Parthenium hysterophorus L.	30.0862	-97.8418
Parthenium hysterophorus L.	25.7339	-98.7325
Parthenium hysterophorus L.	25.71	-99.2556
Parthenium hysterophorus L.	25.8789	-99.1667
Parthenium hysterophorus L.	30.3553	-97.614
Parthenium hysterophorus L.	28.8532	-95.8094
Parthenium hysterophorus L.	30.324	-98.2553
Parthenium hysterophorus L.	30.0863	-97.8784
Parthenium hysterophorus L.	23.2979	120.224
Parthenium hysterophorus L.	23.0101	120.421
Parthenium hysterophorus L.	24.3254	120.578
Parthenium hysterophorus L.	24.4965	120.696
Parthenium hysterophorus L.	24.3489	120.568
Parthenium hysterophorus L.	24.1847	120.559
Parthenium hysterophorus L.	23.2394	120.808
Parthenium hysterophorus L.	24.2231	120.591
Parthenium hysterophorus L.	24.1953	120.579
Parthenium hysterophorus L.	24.2153	120.601
Parthenium hysterophorus L.	23.1706	120.768
Parthenium hysterophorus L.	24.0769	120.396
Parthenium hysterophorus L.	22.8006	120.243
Parthenium hysterophorus L.	22.8428	120.233
Parthenium hysterophorus L.	22.8758	120.215
Parthenium hysterophorus L.	23.9367	120.638
Parthenium hysterophorus L.	22.8319	120.266
Parthenium hysterophorus L.	22.8861	120.246
Parthenium hysterophorus L.	22.7614	120.309
Parthenium hysterophorus L.	24.0756	120.419
Parthenium hysterophorus L.	22.8794	120.251
Parthenium hysterophorus L.	24.2478	120.525
Parthenium hysterophorus L.	24.2833	120.56
Parthenium hysterophorus L.	24.2789	120.535
Parthenium hysterophorus L.	23.9692	120.113
Parthenium hysterophorus L.	23.9367	121.587
Parthenium hysterophorus L.	22.8144	120.277
Parthenium hysterophorus L.	23.9644	120.34
Parthenium hysterophorus L.	23.9931	120.351
Parthenium hysterophorus L.	24.0981	120.434
Parthenium hysterophorus L.	24.0206	120.404
Parthenium hysterophorus L.	24.2153	120.552
Parthenium hysterophorus L.	23.8828	120.301
Parthenium hysterophorus L.	23.9178	120.328
Parthenium hysterophorus L.	22.8786	120.346
Parthenium hysterophorus L.	23.8943	120.306
Parthenium hysterophorus L.	23.7986	120.706
Parthenium hysterophorus L.	23.9631	120.562
Parthenium hysterophorus L.	24.1582	120.54
Parthenium hysterophorus L.	24.1487	120.463
Parthenium hysterophorus L.	24.3115	120.541
Parthenium hysterophorus L.	24.1208	120.496
Parthenium hysterophorus L.	24.0792	120.471
Parthenium hysterophorus L.	23.3714	119.496
Parthenium hysterophorus L.	24.1158	120.489
Parthenium hysterophorus L.	23.0008	120.154
Parthenium hysterophorus L.	22.8833	120.393
Parthenium hysterophorus L.	24.1294	120.553
Parthenium hysterophorus L.	24.1619	120.523
Parthenium hysterophorus L.	23.0886	120.102
Parthenium hysterophorus L.	23.9717	121.099
Parthenium hysterophorus L.	23.3983	120.338
Parthenium hysterophorus L.	24.1658	120.476
Parthenium hysterophorus L.	23.9394	120.442
Parthenium hysterophorus L.	23.8856	120.391
Parthenium hysterophorus L.	24.601	120.73
Parthenium hysterophorus L.	24.065	120.404
Parthenium hysterophorus L.	23.97	120.386
Parthenium hysterophorus L.	23.9872	120.387
Parthenium hysterophorus L.	23.8456	120.34
Parthenium hysterophorus L.	23.7922	120.45
Parthenium hysterophorus L.	23.8964	120.349
Parthenium hysterophorus L.	23.8819	120.335
Parthenium hysterophorus L.	23.8511	120.346
Parthenium hysterophorus L.	30.8571	-96.9618
Parthenium hysterophorus L.	23.8252	120.277
Parthenium hysterophorus L.	32.717	-96.8353
Parthenium hysterophorus L.	23.6361	120.609
Parthenium hysterophorus L.	30.8229	-97.4122
Parthenium hysterophorus L.	29.073	-95.4193
Parthenium hysterophorus L.	20.6164	-156.436
Parthenium hysterophorus L.	22.6536	120.287
Parthenium hysterophorus L.	30.4683	-97.6062
Parthenium hysterophorus L.	22.9821	120.156
Parthenium hysterophorus L.	29.7052	-92.8298
Parthenium hysterophorus L.	20.6516	-100.35
Parthenium hysterophorus L.	29.6668	-97.6509
Parthenium hysterophorus L.	26.1836	-98.1821
Parthenium hysterophorus L.	25.9292	-80.345
Parthenium hysterophorus L.	20.7822	-156.462
Parthenium hysterophorus L.	22.6735	120.295
Parthenium hysterophorus L.	26.2357	-97.587
Parthenium hysterophorus L.	32.4551	-96.9729
Parthenium hysterophorus L.	19.2895	-90.7759
Parthenium hysterophorus L.	-24.9968	31.7693
Parthenium hysterophorus L.	23.4857	120.461
Parthenium hysterophorus L.	26.0152	-80.2755
Parthenium hysterophorus L.	20.3143	-97.869
Parthenium hysterophorus L.	30.4133	-91.5322
Parthenium hysterophorus L.	25.8116	-100.332
Parthenium hysterophorus L.	20.2543	-97.6383
Parthenium hysterophorus L.	21.8742	-159.455
Parthenium hysterophorus L.	23.7319	120.409
Parthenium hysterophorus L.	23.628	120.236
Parthenium hysterophorus L.	25.7546	-100.302
Parthenium hysterophorus L.	26.0816	-98.1351
Parthenium hysterophorus L.	30.7636	-97.9174
Parthenium hysterophorus L.	-27.5303	31.7599
Parthenium hysterophorus L.	28.7861	-96.1154
Parthenium hysterophorus L.	30.2877	-97.7421
Parthenium hysterophorus L.	30.6901	-97.1406
Parthenium hysterophorus L.	27.8401	-97.647
Parthenium hysterophorus L.	24.2891	120.598
Parthenium hysterophorus L.	23.45	120.45
Parthenium hysterophorus L.	10.7154	76.8317
Parthenium hysterophorus L.	30.4088	-97.6752
Parthenium hysterophorus L.	21.8896	-159.418
Parthenium hysterophorus L.	20.698	-100.466
Parthenium hysterophorus L.	24.2258	120.577
Parthenium hysterophorus L.	22.0739	120.712
Parthenium hysterophorus L.	26.1514	-97.9733
Parthenium hysterophorus L.	23.528	120.419
Parthenium hysterophorus L.	20.6715	-87.0461
Parthenium hysterophorus L.	33.1162	-96.7253
Parthenium hysterophorus L.	29.7451	-98.0998
Parthenium hysterophorus L.	24.1804	120.628
Parthenium hysterophorus L.	28.4071	-105.433
Parthenium hysterophorus L.	30.3416	77.8719
Parthenium hysterophorus L.	24.3257	120.557
Parthenium hysterophorus L.	29.9698	-90.0467
Parthenium hysterophorus L.	24.0621	120.491
Parthenium hysterophorus L.	17.7119	-64.8836
Parthenium hysterophorus L.	-1.63919	-80.8784
Parthenium hysterophorus L.	30.2856	-97.6736
Parthenium hysterophorus L.	21.9757	-98.9719
Parthenium hysterophorus L.	30.0901	-89.8738
Parthenium hysterophorus L.	27.8586	-97.6586
Parthenium hysterophorus L.	23.6273	120.249
Parthenium hysterophorus L.	24.0891	121.613
Parthenium hysterophorus L.	25.7253	-103.313
Parthenium hysterophorus L.	25.7904	-100.237
Parthenium hysterophorus L.	25.8898	-100.1
Parthenium hysterophorus L.	22.0038	-98.7067
Parthenium hysterophorus L.	25.7842	-100.345
Parthenium hysterophorus L.	19.7014	-99.005
Parthenium hysterophorus L.	20.9491	-97.4393
Parthenium hysterophorus L.	25.8114	-100.265
Parthenium hysterophorus L.	23.8258	120.262
Parthenium hysterophorus L.	22.9104	120.555
Parthenium hysterophorus L.	18.1309	-71.0678
Parthenium hysterophorus L.	23.5423	120.263
Parthenium hysterophorus L.	25.7942	-100.334
Parthenium hysterophorus L.	32.0315	-102.284
Parthenium hysterophorus L.	27.5832	-82.5692
Parthenium hysterophorus L.	30.0232	-90.0582
Parthenium hysterophorus L.	29.8934	-97.9429
Parthenium hysterophorus L.	30.4592	-97.6108
Parthenium hysterophorus L.	21.0122	-89.6328
Parthenium hysterophorus L.	18.4763	-69.8865
Parthenium hysterophorus L.	20.6224	-103.317
Parthenium hysterophorus L.	27.7096	-97.3381
Parthenium hysterophorus L.	28.2818	-105.478
Parthenium hysterophorus L.	29.4635	-98.4723
Parthenium hysterophorus L.	27.6401	-97.91
Parthenium hysterophorus L.	26.538	-80.1413
Parthenium hysterophorus L.	26.7696	80.9086
Parthenium hysterophorus L.	24.0647	120.431
Parthenium hysterophorus L.	32.6846	-96.7982
Parthenium hysterophorus L.	22.0466	-159.358
Parthenium hysterophorus L.	32.9197	-96.8669
Parthenium hysterophorus L.	16.9982	-89.7015
Parthenium hysterophorus L.	29.5939	79.4477
Parthenium hysterophorus L.	29.5115	-98.4322
Parthenium hysterophorus L.	28.2916	-105.438
Parthenium hysterophorus L.	21.9532	120.823
Parthenium hysterophorus L.	33.0625	-96.6715
Parthenium hysterophorus L.	-25.2072	31.9594
Parthenium hysterophorus L.	23.5431	120.214
Parthenium hysterophorus L.	20.66	-100.47
Parthenium hysterophorus L.	28.0645	-97.8822
Parthenium hysterophorus L.	29.5733	-98.5664
Parthenium hysterophorus L.	22.0406	120.697
Parthenium hysterophorus L.	23.4828	120.393
Parthenium hysterophorus L.	20.6545	-100.466
Parthenium hysterophorus L.	19.1907	-100.092
Parthenium hysterophorus L.	25.7388	-100.329
Parthenium hysterophorus L.	19.6613	-99.0392
Parthenium hysterophorus L.	25.7771	-100.312
Parthenium hysterophorus L.	25.7668	-100.267
Parthenium hysterophorus L.	27.3352	-82.4394
Parthenium hysterophorus L.	32.3022	-64.8778
Parthenium hysterophorus L.	25.742	-100.291
Parthenium hysterophorus L.	20.6007	-100.412
Parthenium hysterophorus L.	10.9394	78.1631
Parthenium hysterophorus L.	25.729	-100.258
Parthenium hysterophorus L.	18.3222	-97.4819
Parthenium hysterophorus L.	20.862	-100.42
Parthenium hysterophorus L.	-21.3123	55.4938
Parthenium hysterophorus L.	3.92404	-53.2348
Parthenium hysterophorus L.	17.9044	-62.8319
Parthenium hysterophorus L.	-21.1332	55.5324
Parthenium hysterophorus L.	18.035	-63.2089
Parthenium hysterophorus L.	16.1976	-61.5398
Parthenium hysterophorus L.	14.6548	-61.0193
Parthenium hysterophorus L.	-12.8206	45.1474
Parthenium hysterophorus L.	-20.9633	55.6424
Parthenium hysterophorus L.	-21.2336	55.4216
Parthenium hysterophorus L.	45.8394	2.91507
Parthenium hysterophorus L.	-21.204	55.4924
Parthenium hysterophorus L.	-21.2232	55.5586
Parthenium hysterophorus L.	-21.1661	55.3333
Parthenium hysterophorus L.	-21.1101	55.3296
Parthenium hysterophorus L.	-20.9441	55.3046
Parthenium hysterophorus L.	-21.2097	55.3586
Parthenium hysterophorus L.	-21.3063	55.642
Parthenium hysterophorus L.	-21.0445	55.3222
Parthenium hysterophorus L.	-21.0918	55.6493
Parthenium hysterophorus L.	-21.1922	55.7546
Parthenium hysterophorus L.	-21.3396	55.5688
Parthenium hysterophorus L.	-21.2491	55.3668
Parthenium hysterophorus L.	-21.1438	55.4588
Parthenium hysterophorus L.	-20.933	55.447
Parthenium hysterophorus L.	-20.9468	55.5307
Parthenium hysterophorus L.	-21.3038	55.7451
Parthenium hysterophorus L.	-20.9942	55.3977
Parthenium hysterophorus L.	30.4111	-88.8278
Parthenium hysterophorus L.	33.4448	-90.9562
Parthenium hysterophorus L.	30.3958	-88.8853
Parthenium hysterophorus L.	24.5557	-81.7826
Parthenium hysterophorus L.	30.5328	-91.7465
Parthenium hysterophorus L.	33.7557	-96.5367
Parthenium hysterophorus L.	-27.3414	31.9058
Parthenium hysterophorus L.	-27.4253	32.0628
Parthenium hysterophorus L.	-25.6728	30.9267
Parthenium hysterophorus L.	-28.4267	32.1828
Parthenium hysterophorus L.	-27.3558	31.5792
Parthenium hysterophorus L.	-28.6469	31.7678
Parthenium hysterophorus L.	-28.7281	31.525
Parthenium hysterophorus L.	-28.3953	32.1925
Parthenium hysterophorus L.	-24.3747	30.0603
Parthenium hysterophorus L.	-27.37	31.6703
Parthenium hysterophorus L.	-32.967	-71.033
Parthenium hysterophorus L.	-32.7	-70.417
Parthenium hysterophorus L.	-32.933	-70.317
Parthenium hysterophorus L.	31.5718	-97.1521
Parthenium hysterophorus L.	20.6888	-156.444
Parthenium hysterophorus L.	27.2793	-82.4971
Parthenium hysterophorus L.	29.6642	-90.7654
Parthenium hysterophorus L.	18.8413	-99.2302
Parthenium hysterophorus L.	18.0278	-66.7926
Parthenium hysterophorus L.	-25.4952	148.722
Parthenium hysterophorus L.	32.9884	-96.7653
Parthenium hysterophorus L.	20.6253	-100.399
Parthenium hysterophorus L.	29.4904	-98.5769
Parthenium hysterophorus L.	16.986	-89.4144
Parthenium hysterophorus L.	30.4119	-91.1971
Parthenium hysterophorus L.	27.572	-97.4377
Parthenium hysterophorus L.	19.4477	-96.8999
Parthenium hysterophorus L.	18.4272	-95.1042
Parthenium hysterophorus L.	29.9238	-95.6101
Parthenium hysterophorus L.	20.644	-100.428
Parthenium hysterophorus L.	20.6384	-100.424
Parthenium hysterophorus L.	-33.6139	-69.2607
Parthenium hysterophorus L.	20.7534	-101.331
Parthenium hysterophorus L.	25.6667	-100.363
Parthenium hysterophorus L.	29.5218	-95.8027
Parthenium hysterophorus L.	21.9748	-98.9933
Parthenium hysterophorus L.	27.9553	-82.4593
Parthenium hysterophorus L.	17.1381	-62.6294
Parthenium hysterophorus L.	19.8481	-99.9406
Parthenium hysterophorus L.	23.5167	120.196
Parthenium hysterophorus L.	23.4573	120.446
Parthenium hysterophorus L.	27.0985	-82.4395
Parthenium hysterophorus L.	30.0183	-90.096
Parthenium hysterophorus L.	20.0276	-155.716
Parthenium hysterophorus L.	27.811	-82.3912
Parthenium hysterophorus L.	-33.7478	-69.1905
Parthenium hysterophorus L.	20.9274	-89.5709
Parthenium hysterophorus L.	20.666	-101.358
Parthenium hysterophorus L.	20.6471	-101.335
Parthenium hysterophorus L.	25.6493	-100.292
Parthenium hysterophorus L.	17.6256	-63.2489
Parthenium hysterophorus L.	12.3494	-69.0939
Parthenium hysterophorus L.	12.209	-69.0131
Parthenium hysterophorus L.	17.6263	-63.234
Parthenium hysterophorus L.	-23.7043	148.781
Parthenium hysterophorus L.	-23.5863	148.817
Parthenium hysterophorus L.	-22.6684	148.04
Parthenium hysterophorus L.	-21.0703	148.088
Parthenium hysterophorus L.	-20.7028	146.634
Parthenium hysterophorus L.	-24.4662	148.629
Parthenium hysterophorus L.	-24.2389	148.965
Parthenium hysterophorus L.	-22.6601	148.01
Parthenium hysterophorus L.	-23.8984	148.484
Parthenium hysterophorus L.	-22.7346	147.649
Parthenium hysterophorus L.	-25.1688	149.316
Parthenium hysterophorus L.	-24.4387	148.459
Parthenium hysterophorus L.	-22.6654	148.035
Parthenium hysterophorus L.	-22.6773	148.023
Parthenium hysterophorus L.	-21.6846	148.694
Parthenium hysterophorus L.	-27.1792	151.133
Parthenium hysterophorus L.	-23.1441	148.435
Parthenium hysterophorus L.	-20.7451	146.683
Parthenium hysterophorus L.	-22.6598	148.04
Parthenium hysterophorus L.	-23.7151	148.518
Parthenium hysterophorus L.	-22.4684	147.926
Parthenium hysterophorus L.	-20.9934	145.975
Parthenium hysterophorus L.	-22.6318	149.684
Parthenium hysterophorus L.	-22.3101	147.577
Parthenium hysterophorus L.	-21.2753	149.253
Parthenium hysterophorus L.	-27.1635	151.249
Parthenium hysterophorus L.	-20.7357	146.659
Parthenium hysterophorus L.	-24.8247	149.91
Parthenium hysterophorus L.	-20.5292	147.556
Parthenium hysterophorus L.	-21.091	145.922
Parthenium hysterophorus L.	-22.7393	147.634
Parthenium hysterophorus L.	-22.9299	148.386
Parthenium hysterophorus L.	-21.1264	146.005
Parthenium hysterophorus L.	-22.9018	147.947
Parthenium hysterophorus L.	-25.8029	148.395
Parthenium hysterophorus L.	-24.3277	149.119
Parthenium hysterophorus L.	-27.1777	151.129
Parthenium hysterophorus L.	-21.1232	146.041
Parthenium hysterophorus L.	-22.9729	147.596
Parthenium hysterophorus L.	-21.0699	146.056
Parthenium hysterophorus L.	-24.3227	149.187
Parthenium hysterophorus L.	-24.4843	148.289
Parthenium hysterophorus L.	-21.0575	146.052
Parthenium hysterophorus L.	-21.0937	145.926
Parthenium hysterophorus L.	-21.9333	148.631
Parthenium hysterophorus L.	-22.5231	148.503
Parthenium hysterophorus L.	-22.6484	148.018
Parthenium hysterophorus L.	-21.0937	146.033
Parthenium hysterophorus L.	-22.6698	147.684
Parthenium hysterophorus L.	-22.2234	147.589
Parthenium hysterophorus L.	-22.7148	147.627
Parthenium hysterophorus L.	-22.8912	148.225
Parthenium hysterophorus L.	-18.0924	144.839
Parthenium hysterophorus L.	-22.3484	146.701
Parthenium hysterophorus L.	-21.0674	146.049
Parthenium hysterophorus L.	-22.6993	147.615
Parthenium hysterophorus L.	-21.0036	145.995
Parthenium hysterophorus L.	20.6938	73.5358
Parthenium hysterophorus L.	20.7542	73.499
Parthenium hysterophorus L.	22.8026	120.28
Parthenium hysterophorus L.	22.0679	120.715
Parthenium hysterophorus L.	23.5133	120.36
Parthenium hysterophorus L.	23.4818	120.293
Parthenium hysterophorus L.	22.1016	120.748
Parthenium hysterophorus L.	23.4979	120.303
Parthenium hysterophorus L.	24.8403	121.098
Parthenium hysterophorus L.	24.4027	120.612
Parthenium hysterophorus L.	23.4444	120.169
Parthenium hysterophorus L.	22.8238	120.284
Parthenium hysterophorus L.	23.4754	120.245
Parthenium hysterophorus L.	22.9882	120.551
Parthenium hysterophorus L.	24.6227	120.756
Parthenium hysterophorus L.	23.0587	120.277
Parthenium hysterophorus L.	17.9682	-66.9806
Parthenium hysterophorus L.	26.1906	-97.6961
Parthenium hysterophorus L.	25.9858	-97.5307
Parthenium hysterophorus L.	26.2042	-98.2662
Parthenium hysterophorus L.	19.6737	-101.231
Parthenium hysterophorus L.	24.027	-106.965
Parthenium hysterophorus L.	18.8178	-99.1916
Parthenium hysterophorus L.	25.5236	-103.421
Parthenium hysterophorus L.	24.3761	-106.699
Parthenium hysterophorus L.	25.7545	-80.9263
Parthenium hysterophorus L.	24.8614	-107.264
Parthenium hysterophorus L.	19.6671	-101.268
Parthenium hysterophorus L.	26.1827	-98.3306
Parthenium hysterophorus L.	30.3429	-97.751
Parthenium hysterophorus L.	19.7143	-101.172
Parthenium hysterophorus L.	25.7394	-100.275
Parthenium hysterophorus L.	29.3443	-98.511
Parthenium hysterophorus L.	23.6011	120.23
Parthenium hysterophorus L.	19.0497	-98.2148
Parthenium hysterophorus L.	16.7746	-92.9268
Parthenium hysterophorus L.	26.1314	-97.7382
Parthenium hysterophorus L.	26.3839	-97.8698
Parthenium hysterophorus L.	29.3636	-98.5014
Parthenium hysterophorus L.	29.7605	-95.448
Parthenium hysterophorus L.	26.2202	-98.077
Parthenium hysterophorus L.	20.7573	-156.451
Parthenium hysterophorus L.	24.0194	120.616
Parthenium hysterophorus L.	-26.9041	32.2962
Parthenium hysterophorus L.	26.1013	-97.2992
Parthenium hysterophorus L.	23.2337	-106.433
Parthenium hysterophorus L.	26.0814	-97.4742
Parthenium hysterophorus L.	23.6161	120.24
Parthenium hysterophorus L.	24.0269	-104.686
Parthenium hysterophorus L.	-24.7339	-65.4055
Parthenium hysterophorus L.	24.4138	-106.693
Parthenium hysterophorus L.	24.0024	121.614
Parthenium hysterophorus L.	19.6755	-101.213
Parthenium hysterophorus L.	29.6141	-98.5943
Parthenium hysterophorus L.	25.7068	-108.341
Parthenium hysterophorus L.	23.248	-106.416
Parthenium hysterophorus L.	18.9867	-98.2219
Parthenium hysterophorus L.	24.0742	-106.784
Parthenium hysterophorus L.	21.8917	-102.27
Parthenium hysterophorus L.	26.1818	-97.7594
Parthenium hysterophorus L.	25.9365	-97.5207
Parthenium hysterophorus L.	26.1405	-97.7044
Parthenium hysterophorus L.	19.0551	-98.3004
Parthenium hysterophorus L.	19.6907	-101.227
Parthenium hysterophorus L.	29.6279	-95.6646
Parthenium hysterophorus L.	19.6458	-101.23
Parthenium hysterophorus L.	26.1837	-98.1119
Parthenium hysterophorus L.	26.19	-98.1929
Parthenium hysterophorus L.	25.6023	-100.116
Parthenium hysterophorus L.	29.3706	-95.6272
Parthenium hysterophorus L.	29.3338	-98.5541
Parthenium hysterophorus L.	27.7506	-97.5333
Parthenium hysterophorus L.	26.1841	-97.7776
Parthenium hysterophorus L.	23.4319	120.234
Parthenium hysterophorus L.	25.9136	-97.5017
Parthenium hysterophorus L.	23.9222	-106.891
Parthenium hysterophorus L.	23.9315	-106.906
Parthenium hysterophorus L.	23.0543	120.246
Parthenium hysterophorus L.	19.6501	-101.222
Parthenium hysterophorus L.	25.9416	-97.4797
Parthenium hysterophorus L.	29.6446	-95.3363
Parthenium hysterophorus L.	19.0715	-96.1302
Parthenium hysterophorus L.	18.786	-99.6696
Parthenium hysterophorus L.	19.1588	-96.211
Parthenium hysterophorus L.	32.2342	-96.8194
Parthenium hysterophorus L.	30.2042	-91.8974
Parthenium hysterophorus L.	26.176	-98.2307
Parthenium hysterophorus L.	24.4309	-106.705
Parthenium hysterophorus L.	20.6165	-100.452
Parthenium hysterophorus L.	20.7065	-100.438
Parthenium hysterophorus L.	25.7722	-100.257
Parthenium hysterophorus L.	25.796	-100.244
Parthenium hysterophorus L.	26.315	-97.4423
Parthenium hysterophorus L.	26.2176	-98.3718
Parthenium hysterophorus L.	26.1233	-97.9576
Parthenium hysterophorus L.	26.035	-97.7408
Parthenium hysterophorus L.	27.8645	-97.6109
Parthenium hysterophorus L.	26.2836	-97.7554
Parthenium hysterophorus L.	32.4503	-87.5194
Parthenium hysterophorus L.	32.6922	-88.1233
Parthenium hysterophorus L.	32.6064	-87.6439
Parthenium hysterophorus L.	32.3725	-86.2894
Parthenium hysterophorus L.	22.8442	120.296
Parthenium hysterophorus L.	25.6808	-100.215
Parthenium hysterophorus L.	18.3721	-66.1459
Parthenium hysterophorus L.	18.3669	-65.9902
Parthenium hysterophorus L.	13.6718	79.6369
Parthenium hysterophorus L.	20.7097	-103.476
Parthenium hysterophorus L.	18.4517	-66.415
Parthenium hysterophorus L.	22.8923	120.252
Parthenium hysterophorus L.	22.6519	120.302
Parthenium hysterophorus L.	23.7147	120.421
Parthenium hysterophorus L.	17.1639	-94.785
Parthenium hysterophorus L.	18.4221	-66.0367
Parthenium hysterophorus L.	18.9751	-96.1644
Parthenium hysterophorus L.	25.1444	-80.3962
Parthenium hysterophorus L.	9.95917	-84.1117
Parthenium hysterophorus L.	33.9294	73.4047
Parthenium hysterophorus L.	-20.7865	-51.614
Parthenium hysterophorus L.	24.5935	-107.352
Parthenium hysterophorus L.	17.2004	-62.6105
Parthenium hysterophorus L.	24.1013	120.449
Parthenium hysterophorus L.	22.995	120.313
Parthenium hysterophorus L.	-25.7884	30.92
Parthenium hysterophorus L.	23.4254	120.405
Parthenium hysterophorus L.	23.9834	-106.874
Parthenium hysterophorus L.	23.462	120.223
Parthenium hysterophorus L.	19.7077	-101.163
Parthenium hysterophorus L.	20.7133	-103.372
Parthenium hysterophorus L.	27.7917	-97.3997
Parthenium hysterophorus L.	29.5516	-97.971
Parthenium hysterophorus L.	23.184	120.287
Parthenium hysterophorus L.	22.5903	120.574
Parthenium hysterophorus L.	-31.4343	-64.1943
Parthenium hysterophorus L.	28.2778	-105.497
Parthenium hysterophorus L.	20.6556	-156.431
Parthenium hysterophorus L.	16.3519	-96.5331
Parthenium hysterophorus L.	28.2697	-105.502
Parthenium hysterophorus L.	28.6967	-100.533
Parthenium hysterophorus L.	18.3223	-97.4618
Parthenium hysterophorus L.	19.1205	-96.1247
Parthenium hysterophorus L.	30.0349	-90.8158
Parthenium hysterophorus L.	25.6666	-100.246
Parthenium hysterophorus L.	20.0397	-100.725
Parthenium hysterophorus L.	23.1141	120.441
Parthenium hysterophorus L.	17.0476	-96.6397
Parthenium hysterophorus L.	27.7107	-97.413
Parthenium hysterophorus L.	27.9432	-82.4184
Parthenium hysterophorus L.	20.6113	-103.42
Parthenium hysterophorus L.	32.3099	-64.7276
Parthenium hysterophorus L.	-25.5104	30.9453
Parthenium hysterophorus L.	29.5563	-95.5837
Parthenium hysterophorus L.	23.1294	120.123
Parthenium hysterophorus L.	29.6265	-82.3415
Parthenium hysterophorus L.	32.2676	-64.8703
Parthenium hysterophorus L.	22.9852	121.311
Parthenium hysterophorus L.	25.6425	-100.276
Parthenium hysterophorus L.	26.4422	-98.0111
Parthenium hysterophorus L.	-24.8186	-65.22
Parthenium hysterophorus L.	24.331	120.615
Parthenium hysterophorus L.	13.5612	79.3998
Parthenium hysterophorus L.	27.4701	-97.8635
Parthenium hysterophorus L.	0.50837	-80.0198
Parthenium hysterophorus L.	16.6674	-93.2059
Parthenium hysterophorus L.	13.6493	79.5841
Parthenium hysterophorus L.	-23.9268	150.877
Parthenium hysterophorus L.	-23.8713	150.897
Parthenium hysterophorus L.	-24.1234	151.066
Parthenium hysterophorus L.	-23.8686	151.097
Parthenium hysterophorus L.	-24.0091	151.227
Parthenium hysterophorus L.	-23.8853	150.894
Parthenium hysterophorus L.	-20.9173	147.69
Parthenium hysterophorus L.	-24.0571	151.034
Parthenium hysterophorus L.	-24.1752	151.097
Parthenium hysterophorus L.	-23.8697	150.872
Parthenium hysterophorus L.	-25.1565	152.013
Parthenium hysterophorus L.	-23.8895	150.924
Parthenium hysterophorus L.	-20.8949	147.123
Parthenium hysterophorus L.	-24.6923	142.956
Parthenium hysterophorus L.	-28.1842	151.139
Parthenium hysterophorus L.	-20.9232	147.738
Parthenium hysterophorus L.	-20.6386	147.873
Parthenium hysterophorus L.	-21.4876	147.645
Parthenium hysterophorus L.	-24.5954	151.314
Parthenium hysterophorus L.	-24.0878	150.86
Parthenium hysterophorus L.	-23.8633	150.895
Parthenium hysterophorus L.	-21.608	147.177
Parthenium hysterophorus L.	-20.3959	147.422
Parthenium hysterophorus L.	-25.9012	152.486
Parthenium hysterophorus L.	-20.8896	147.137
Parthenium hysterophorus L.	-25.1262	151.278
Parthenium hysterophorus L.	-24.057	151.041
Parthenium hysterophorus L.	-24.0362	151.332
Parthenium hysterophorus L.	-20.9324	147.173
Parthenium hysterophorus L.	-20.4913	147.399
Parthenium hysterophorus L.	-20.4683	147.477
Parthenium hysterophorus L.	-20.4739	147.468
Parthenium hysterophorus L.	-23.8876	150.897
Parthenium hysterophorus L.	-20.1389	148.024
Parthenium hysterophorus L.	-20.5598	147.534
Parthenium hysterophorus L.	-23.6965	150.974
Parthenium hysterophorus L.	-20.4641	147.449
Parthenium hysterophorus L.	-24.0167	151.01
Parthenium hysterophorus L.	-26.8894	148.047
Parthenium hysterophorus L.	-20.7245	147.891
Parthenium hysterophorus L.	-25.3392	145.049
Parthenium hysterophorus L.	-20.8716	147.114
Parthenium hysterophorus L.	-21.6677	147.214
Parthenium hysterophorus L.	-21.6454	147.189
Parthenium hysterophorus L.	-23.9622	151.23
Parthenium hysterophorus L.	-24.0658	151.028
Parthenium hysterophorus L.	-25.0743	151.329
Parthenium hysterophorus L.	-20.377	147.605
Parthenium hysterophorus L.	-21.6409	147.19
Parthenium hysterophorus L.	-23.804	150.792
Parthenium hysterophorus L.	-20.739	147.896
Parthenium hysterophorus L.	-20.5259	147.625
Parthenium hysterophorus L.	-23.9338	151.098
Parthenium hysterophorus L.	-23.5217	150.28
Parthenium hysterophorus L.	-25.2065	152.03
Parthenium hysterophorus L.	-24.0857	148.061
Parthenium hysterophorus L.	-20.4059	147.383
Parthenium hysterophorus L.	-23.8046	150.769
Parthenium hysterophorus L.	-16.2501	145.379
Parthenium hysterophorus L.	-24.3557	151.35
Parthenium hysterophorus L.	-23.938	150.865
Parthenium hysterophorus L.	-23.9832	151.223
Parthenium hysterophorus L.	-25.6816	146.902
Parthenium hysterophorus L.	-20.4005	147.422
Parthenium hysterophorus L.	-24.1266	151.07
Parthenium hysterophorus L.	-20.9716	147.769
Parthenium hysterophorus L.	-27.5535	152.094
Parthenium hysterophorus L.	-23.4166	150.454
Parthenium hysterophorus L.	-23.7815	151.14
Parthenium hysterophorus L.	-20.4854	147.504
Parthenium hysterophorus L.	-23.9815	151.314
Parthenium hysterophorus L.	-23.8232	150.803
Parthenium hysterophorus L.	-27.6756	152.662
Parthenium hysterophorus L.	-24.1271	151.343
Parthenium hysterophorus L.	-20.8465	147.047
Parthenium hysterophorus L.	-23.4101	150.445
Parthenium hysterophorus L.	-23.8984	150.918
Parthenium hysterophorus L.	-20.6393	147.877
Parthenium hysterophorus L.	-21.1075	148.906
Parthenium hysterophorus L.	-24.1785	151.045
Parthenium hysterophorus L.	-21.6208	147.181
Parthenium hysterophorus L.	-24.1521	151.104
Parthenium hysterophorus L.	-25.9257	152.627
Parthenium hysterophorus L.	-20.8879	147.134
Parthenium hysterophorus L.	-20.105	148.093
Parthenium hysterophorus L.	-23.8887	151.147
Parthenium hysterophorus L.	-23.4095	150.438
Parthenium hysterophorus L.	-26.148	152.061
Parthenium hysterophorus L.	-21.6658	147.235
Parthenium hysterophorus L.	-21.6058	147.233
Parthenium hysterophorus L.	-25.6115	151.663
Parthenium hysterophorus L.	-20.4581	147.492
Parthenium hysterophorus L.	-24.64	151.28
Parthenium hysterophorus L.	-25.3346	148.661
Parthenium hysterophorus L.	-20.9173	147.697
Parthenium hysterophorus L.	-24.0532	151.055
Parthenium hysterophorus L.	-20.928	147.176
Parthenium hysterophorus L.	-24.2032	151.093
Parthenium hysterophorus L.	-24.8725	151.255
Parthenium hysterophorus L.	-20.4748	147.482
Parthenium hysterophorus L.	-24.0178	151.231
Parthenium hysterophorus L.	-20.9209	147.697
Parthenium hysterophorus L.	-25.3349	145.067
Parthenium hysterophorus L.	-20.8879	147.123
Parthenium hysterophorus L.	-24.2022	151.073
Parthenium hysterophorus L.	-25.326	148.645
Parthenium hysterophorus L.	-20.9455	147.171
Parthenium hysterophorus L.	-20.9443	147.166
Parthenium hysterophorus L.	-20.8437	147.04
Parthenium hysterophorus L.	-23.4765	150.387
Parthenium hysterophorus L.	-25.0802	151.324
Parthenium hysterophorus L.	-20.4965	147.407
Parthenium hysterophorus L.	-23.9061	150.9
Parthenium hysterophorus L.	-27.2932	152.616
Parthenium hysterophorus L.	-23.7943	150.876
Parthenium hysterophorus L.	-23.9413	150.865
Parthenium hysterophorus L.	-20.6447	147.877
Parthenium hysterophorus L.	-23.4715	150.386
Parthenium hysterophorus L.	-20.3916	147.417
Parthenium hysterophorus L.	-24.0558	151.027
Parthenium hysterophorus L.	-20.9471	147.761
Parthenium hysterophorus L.	-23.9265	151.219
Parthenium hysterophorus L.	-26.9232	152.733
Parthenium hysterophorus L.	-23.8923	150.918
Parthenium hysterophorus L.	-20.8863	147.036
Parthenium hysterophorus L.	-24.3038	151.106
Parthenium hysterophorus L.	-20.7302	147.966
Parthenium hysterophorus L.	-20.4097	147.399
Parthenium hysterophorus L.	-23.4412	150.401
Parthenium hysterophorus L.	-20.8389	147.039
Parthenium hysterophorus L.	-20.9191	147.739
Parthenium hysterophorus L.	-20.5169	147.592
Parthenium hysterophorus L.	-21.0294	147.843
Parthenium hysterophorus L.	-23.8101	150.849
Parthenium hysterophorus L.	-24.1876	151.026
Parthenium hysterophorus L.	-25.4858	150.512
Parthenium hysterophorus L.	-21.6077	147.248
Parthenium hysterophorus L.	-21.6077	147.239
Parthenium hysterophorus L.	-23.9194	150.87
Parthenium hysterophorus L.	-24.2156	150.993
Parthenium hysterophorus L.	-20.8852	147.121
Parthenium hysterophorus L.	-26.0847	152.155
Parthenium hysterophorus L.	-27.2948	152.619
Parthenium hysterophorus L.	-24.9805	149.225
Parthenium hysterophorus L.	-23.4961	149.241
Parthenium hysterophorus L.	-23.1839	147.592
Parthenium hysterophorus L.	-23.8104	150.766
Parthenium hysterophorus L.	-24.0387	150.759
Parthenium hysterophorus L.	-20.7504	147.894
Parthenium hysterophorus L.	-25.9213	152.628
Parthenium hysterophorus L.	-24.8004	147.966
Parthenium hysterophorus L.	-24.5909	151.315
Parthenium hysterophorus L.	-23.7559	151.108
Parthenium hysterophorus L.	-20.4959	147.401
Parthenium hysterophorus L.	-20.4444	147.391
Parthenium hysterophorus L.	-20.471	147.418
Parthenium hysterophorus L.	-21.2895	147.438
Parthenium hysterophorus L.	-26.8257	148.024
Parthenium hysterophorus L.	-25.3128	148.659
Parthenium hysterophorus L.	-24.8176	147.949
Parthenium hysterophorus L.	-24.6028	151.317
Parthenium hysterophorus L.	-24.15	151.185
Parthenium hysterophorus L.	-21.0352	147.842
Parthenium hysterophorus L.	-20.9693	147.766
Parthenium hysterophorus L.	-24.1805	151.054
Parthenium hysterophorus L.	-19.4388	146.812
Parthenium hysterophorus L.	-21.6517	147.3
Parthenium hysterophorus L.	-26.9555	152.724
Parthenium hysterophorus L.	-20.5028	147.523
Parthenium hysterophorus L.	-21.647	147.194
Parthenium hysterophorus L.	-23.8939	150.927
Parthenium hysterophorus L.	-23.8956	150.861
Parthenium hysterophorus L.	-21.6355	147.187
Parthenium hysterophorus L.	-20.3766	147.611
Parthenium hysterophorus L.	-23.9122	151.202
Parthenium hysterophorus L.	-24.0043	151.222
Parthenium hysterophorus L.	-20.4835	147.417
Parthenium hysterophorus L.	-21.6049	147.216
Parthenium hysterophorus L.	-23.8251	150.81
Parthenium hysterophorus L.	-24.0155	150.987
Parthenium hysterophorus L.	-23.9203	151.196
Parthenium hysterophorus L.	-23.866	150.868
Parthenium hysterophorus L.	-23.9098	150.908
Parthenium hysterophorus L.	-20.4557	147.42
Parthenium hysterophorus L.	-20.7277	147.892
Parthenium hysterophorus L.	-21.6061	147.224
Parthenium hysterophorus L.	-24.014	151.227
Parthenium hysterophorus L.	-26.5398	152.515
Parthenium hysterophorus L.	-20.7366	147.968
Parthenium hysterophorus L.	-24.1429	151.189
Parthenium hysterophorus L.	-20.6996	147.293
Parthenium hysterophorus L.	-23.8081	150.795
Parthenium hysterophorus L.	-23.8159	151.156
Parthenium hysterophorus L.	-21.2936	147.442
Parthenium hysterophorus L.	-20.4774	147.426
Parthenium hysterophorus L.	-23.9514	151.24
Parthenium hysterophorus L.	-21.0346	147.837
Parthenium hysterophorus L.	-23.9016	150.655
Parthenium hysterophorus L.	-26.8349	148.039
Parthenium hysterophorus L.	-23.9294	150.886
Parthenium hysterophorus L.	-27.4283	151.727
Parthenium hysterophorus L.	-20.4974	147.526
Parthenium hysterophorus L.	-23.8097	150.653
Parthenium hysterophorus L.	-24.0338	150.749
Parthenium hysterophorus L.	-26.1824	152.07
Parthenium hysterophorus L.	-27.8041	152.174
Parthenium hysterophorus L.	-17.5678	146.006
Parthenium hysterophorus L.	-24.2044	151.078
Parthenium hysterophorus L.	-24.0627	151.146
Parthenium hysterophorus L.	-21.4239	147.726
Parthenium hysterophorus L.	-20.4834	147.5
Parthenium hysterophorus L.	-24.1887	151.088
Parthenium hysterophorus L.	-20.732	147.889
Parthenium hysterophorus L.	-23.4393	150.409
Parthenium hysterophorus L.	-24.1825	151.047
Parthenium hysterophorus L.	-17.6784	145.314
Parthenium hysterophorus L.	-17.655	145.386
Parthenium hysterophorus L.	-23.4363	150.586
Parthenium hysterophorus L.	-23.9594	151.228
Parthenium hysterophorus L.	-20.4271	147.394
Parthenium hysterophorus L.	-20.5119	147.595
Parthenium hysterophorus L.	-20.482	147.424
Parthenium hysterophorus L.	-23.9941	150.702
Parthenium hysterophorus L.	-21.1471	149.102
Parthenium hysterophorus L.	-20.7051	147.294
Parthenium hysterophorus L.	-20.7362	147.887
Parthenium hysterophorus L.	-23.4911	150.403
Parthenium hysterophorus L.	-20.928	147.17
Parthenium hysterophorus L.	-20.481	147.612
Parthenium hysterophorus L.	-24.4528	151.355
Parthenium hysterophorus L.	-23.9265	150.884
Parthenium hysterophorus L.	-21.1521	149.02
Parthenium hysterophorus L.	-24.1016	148.069
Parthenium hysterophorus L.	-23.3649	148.332
Parthenium hysterophorus L.	-23.9658	151.152
Parthenium hysterophorus L.	-23.8275	151.14
Parthenium hysterophorus L.	-20.0716	148.053
Parthenium hysterophorus L.	-23.9874	151.309
Parthenium hysterophorus L.	-20.7451	147.896
Parthenium hysterophorus L.	-24.0167	151.005
Parthenium hysterophorus L.	-24.5322	148.368
Parthenium hysterophorus L.	-20.5194	147.631
Parthenium hysterophorus L.	-20.5963	147.752
Parthenium hysterophorus L.	-27.5447	151.794
Parthenium hysterophorus L.	-24.1779	151.041
Parthenium hysterophorus L.	-24.2152	151.081
Parthenium hysterophorus L.	-21.6049	147.175
Parthenium hysterophorus L.	-20.4881	147.439
Parthenium hysterophorus L.	-26.0244	152.563
Parthenium hysterophorus L.	-23.8611	150.865
Parthenium hysterophorus L.	-20.7344	147.931
Parthenium hysterophorus L.	-23.916	150.904
Parthenium hysterophorus L.	-21.5931	147.17
Parthenium hysterophorus L.	-20.4198	148.198
Parthenium hysterophorus L.	-23.472	150.397
Parthenium hysterophorus L.	-20.1229	148.106
Parthenium hysterophorus L.	-20.4883	147.514
Parthenium hysterophorus L.	-20.5229	147.621
Parthenium hysterophorus L.	-25.121	151.309
Parthenium hysterophorus L.	-24.0737	151.155
Parthenium hysterophorus L.	-26.9498	152.495
Parthenium hysterophorus L.	-21.6652	147.228
Parthenium hysterophorus L.	-20.4843	147.405
Parthenium hysterophorus L.	-20.4702	147.427
Parthenium hysterophorus L.	-23.8271	150.842
Parthenium hysterophorus L.	-26.5036	147.826
Parthenium hysterophorus L.	-21.6055	147.209
Parthenium hysterophorus L.	-21.0598	147.806
Parthenium hysterophorus L.	-20.4979	147.435
Parthenium hysterophorus L.	-24.0956	148.063
Parthenium hysterophorus L.	-21.2878	147.432
Parthenium hysterophorus L.	-24.2126	150.981
Parthenium hysterophorus L.	-23.4448	150.421
Parthenium hysterophorus L.	-20.644	147.873
Parthenium hysterophorus L.	-21.2947	147.432
Parthenium hysterophorus L.	-23.9223	151.216
Parthenium hysterophorus L.	-27.6812	148.739
Parthenium hysterophorus L.	-25.7578	148.647
Parthenium hysterophorus L.	-23.8253	150.806
Parthenium hysterophorus L.	-25.3383	145.069
Parthenium hysterophorus L.	-20.5209	147.64
Parthenium hysterophorus L.	-26.0517	148.602
Parthenium hysterophorus L.	-23.8944	150.91
Parthenium hysterophorus L.	-23.8866	150.887
Parthenium hysterophorus L.	-23.7915	150.677
Parthenium hysterophorus L.	-20.7337	147.927
Parthenium hysterophorus L.	-23.9791	151.224
Parthenium hysterophorus L.	-20.8366	147.048
Parthenium hysterophorus L.	-27.6947	151.628
Parthenium hysterophorus L.	-20.8818	147.12
Parthenium hysterophorus L.	-20.5057	147.526
Parthenium hysterophorus L.	-24.1328	151.074
Parthenium hysterophorus L.	-21.4228	147.719
Parthenium hysterophorus L.	-24.1734	151.09
Parthenium hysterophorus L.	-23.8926	150.858
Parthenium hysterophorus L.	-21.5975	147.173
Parthenium hysterophorus L.	-20.4809	147.403
Parthenium hysterophorus L.	-21.297	147.449
Parthenium hysterophorus L.	-25.5591	151.378
Parthenium hysterophorus L.	-24.2663	148.237
Parthenium hysterophorus L.	-20.4541	147.438
Parthenium hysterophorus L.	-21.5775	147.163
Parthenium hysterophorus L.	-23.9427	148.177
Parthenium hysterophorus L.	-23.9276	151.097
Parthenium hysterophorus L.	-26.1569	152.181
Parthenium hysterophorus L.	-23.92	150.875
Parthenium hysterophorus L.	-23.9144	150.892
Parthenium hysterophorus L.	-23.5343	150.297
Parthenium hysterophorus L.	-23.9931	150.695
Parthenium hysterophorus L.	-21.6112	147.178
Parthenium hysterophorus L.	-21.6492	147.198
Parthenium hysterophorus L.	-20.476	147.42
Parthenium hysterophorus L.	-24.2023	151.063
Parthenium hysterophorus L.	-20.4557	147.425
Parthenium hysterophorus L.	-24.0054	150.72
Parthenium hysterophorus L.	-24.1157	148.031
Parthenium hysterophorus L.	-21.6508	147.288
Parthenium hysterophorus L.	-24.0296	150.744
Parthenium hysterophorus L.	-24.2286	151.421
Parthenium hysterophorus L.	-21.138	149.168
Parthenium hysterophorus L.	-21.2436	148.993
Parthenium hysterophorus L.	-26.9568	152.507
Parthenium hysterophorus L.	-20.5269	147.633
Parthenium hysterophorus L.	-24.034	150.754
Parthenium hysterophorus L.	-23.7964	150.957
Parthenium hysterophorus L.	-20.5967	147.698
Parthenium hysterophorus L.	-25.3696	145.058
Parthenium hysterophorus L.	-21.6511	147.2
Parthenium hysterophorus L.	-20.6117	147.631
Parthenium hysterophorus L.	-24.7878	151.226
Parthenium hysterophorus L.	-23.9395	151.059
Parthenium hysterophorus L.	-21.6288	147.182
Parthenium hysterophorus L.	-27.036	149.805
Parthenium hysterophorus L.	-20.843	147.02
Parthenium hysterophorus L.	-24.6877	147.05
Parthenium hysterophorus L.	-25.5444	151.55
Parthenium hysterophorus L.	-27.5786	152.168
Parthenium hysterophorus L.	-21.0311	148.944
Parthenium hysterophorus L.	-21.6633	147.208
Parthenium hysterophorus L.	-25.8772	152.483
Parthenium hysterophorus L.	-24.3983	151.377
Parthenium hysterophorus L.	-20.7373	147.891
Parthenium hysterophorus L.	-25.6998	152.2
Parthenium hysterophorus L.	-20.4936	147.434
Parthenium hysterophorus L.	-24.1819	151.091
Parthenium hysterophorus L.	-25.9995	148.335
Parthenium hysterophorus L.	-23.7503	150.657
Parthenium hysterophorus L.	-20.5174	147.626
Parthenium hysterophorus L.	-23.5261	150.35
Parthenium hysterophorus L.	-21.2982	147.441
Parthenium hysterophorus L.	-21.6534	147.204
Parthenium hysterophorus L.	-25.7392	148.623
Parthenium hysterophorus L.	-20.7522	147.898
Parthenium hysterophorus L.	-23.9293	149.112
Parthenium hysterophorus L.	-23.7601	150.98
Parthenium hysterophorus L.	-20.4159	147.399
Parthenium hysterophorus L.	-24.2034	151.085
Parthenium hysterophorus L.	-25.8985	152.499
Parthenium hysterophorus L.	-20.9506	147.764
Parthenium hysterophorus L.	-23.4926	150.391
Parthenium hysterophorus L.	-27.776	152.201
Parthenium hysterophorus L.	-20.3541	144.464
Parthenium hysterophorus L.	-24.4199	151.346
Parthenium hysterophorus L.	-20.9209	147.73
Parthenium hysterophorus L.	-23.9096	150.902
Parthenium hysterophorus L.	-20.4867	147.511
Parthenium hysterophorus L.	-23.552	150.311
Parthenium hysterophorus L.	-23.7823	150.872
Parthenium hysterophorus L.	-23.8677	150.896
Parthenium hysterophorus L.	-23.8934	150.891
Parthenium hysterophorus L.	-27.8035	152.167
Parthenium hysterophorus L.	-23.8764	150.656
Parthenium hysterophorus L.	-23.9883	151.315
Parthenium hysterophorus L.	-21.6508	147.293
Parthenium hysterophorus L.	-23.7959	150.788
Parthenium hysterophorus L.	-23.7392	150.815
Parthenium hysterophorus L.	-20.6049	147.743
Parthenium hysterophorus L.	-21.2054	149.147
Parthenium hysterophorus L.	-25.2067	148.568
Parthenium hysterophorus L.	-24.1282	151.074
Parthenium hysterophorus L.	-24.5327	151.391
Parthenium hysterophorus L.	-23.4402	150.393
Parthenium hysterophorus L.	-23.9086	150.885
Parthenium hysterophorus L.	-20.8408	147.049
Parthenium hysterophorus L.	-23.4904	150.399
Parthenium hysterophorus L.	-27.5393	151.636
Parthenium hysterophorus L.	-23.9281	150.906
Parthenium hysterophorus L.	-24.6313	151.257
Parthenium hysterophorus L.	-25.3454	145.047
Parthenium hysterophorus L.	-23.9134	148.332
Parthenium hysterophorus L.	-25.6148	151.381
Parthenium hysterophorus L.	-25.1868	148.569
Parthenium hysterophorus L.	-23.4407	150.417
Parthenium hysterophorus L.	-24.8513	151.714
Parthenium hysterophorus L.	-25.7374	148.657
Parthenium hysterophorus L.	-24.2734	151.288
Parthenium hysterophorus L.	-24.3568	151.558
Parthenium hysterophorus L.	-24.0134	150.728
Parthenium hysterophorus L.	-23.719	150.978
Parthenium hysterophorus L.	-23.8361	151.169
Parthenium hysterophorus L.	-24.0093	151.151
Parthenium hysterophorus L.	-25.5614	151.566
Parthenium hysterophorus L.	-23.7946	150.856
Parthenium hysterophorus L.	-21.6116	147.203
Parthenium hysterophorus L.	-24.9325	149.336
Parthenium hysterophorus L.	-27.7166	148.759
Parthenium hysterophorus L.	-26.0609	152.391
Parthenium hysterophorus L.	-24.1764	151.092
Parthenium hysterophorus L.	-20.929	147.73
Parthenium hysterophorus L.	-20.7352	147.965
Parthenium hysterophorus L.	-21.0592	147.815
Parthenium hysterophorus L.	-24.0499	151.324
Parthenium hysterophorus L.	-24.0739	151.159
Parthenium hysterophorus L.	-23.4172	150.457
Parthenium hysterophorus L.	-21.5883	147.17
Parthenium hysterophorus L.	-23.981	151.071
Parthenium hysterophorus L.	-20.4904	147.407
Parthenium hysterophorus L.	-23.8163	150.824
Parthenium hysterophorus L.	-24.3851	148.444
Parthenium hysterophorus L.	-24.1851	151.064
Parthenium hysterophorus L.	-25.3608	145.048
Parthenium hysterophorus L.	-20.4742	147.409
Parthenium hysterophorus L.	-23.8985	150.927
Parthenium hysterophorus L.	-17.6618	145.409
Parthenium hysterophorus L.	-23.8725	150.918
Parthenium hysterophorus L.	-25.9096	152.624
Parthenium hysterophorus L.	-20.8416	147.009
Parthenium hysterophorus L.	-20.4525	147.404
Parthenium hysterophorus L.	-20.4812	147.439
Parthenium hysterophorus L.	-21.6572	147.207
Parthenium hysterophorus L.	-23.4926	149.251
Parthenium hysterophorus L.	-23.4877	150.329
Parthenium hysterophorus L.	-25.3814	145.214
Parthenium hysterophorus L.	-25.5159	148.864
Parthenium hysterophorus L.	-23.7413	150.944
Parthenium hysterophorus L.	-26.9564	152.729
Parthenium hysterophorus L.	-21.4876	147.649
Parthenium hysterophorus L.	-25.9279	148.544
Parthenium hysterophorus L.	-20.4698	147.483
Parthenium hysterophorus L.	-23.8174	150.797
Parthenium hysterophorus L.	-24.9322	149.345
Parthenium hysterophorus L.	-21.0915	149.059
Parthenium hysterophorus L.	-26.544	152.504
Parthenium hysterophorus L.	-20.943	147.763
Parthenium hysterophorus L.	-23.4162	150.44
Parthenium hysterophorus L.	-25.6721	151.85
Parthenium hysterophorus L.	-24.2086	151.088
Parthenium hysterophorus L.	-24.0089	151.256
Parthenium hysterophorus L.	-27.3711	151.612
Parthenium hysterophorus L.	-23.462	150.396
Parthenium hysterophorus L.	-24.6273	151.255
Parthenium hysterophorus L.	-25.776	151.855
Parthenium hysterophorus L.	-21.632	147.185
Parthenium hysterophorus L.	-20.8433	147.012
Parthenium hysterophorus L.	-20.4493	148.589
Parthenium hysterophorus L.	-23.5572	150.313
Parthenium hysterophorus L.	-26.7727	145.926
Parthenium hysterophorus L.	-23.4925	150.31
Parthenium hysterophorus L.	-23.4992	150.287
Parthenium hysterophorus L.	-20.9547	147.768
Parthenium hysterophorus L.	-27.3654	151.589
Parthenium hysterophorus L.	-24.099	150.808
Parthenium hysterophorus L.	-24.3531	151.345
Parthenium hysterophorus L.	-24.5704	151.337
Parthenium hysterophorus L.	-21.5835	147.167
Parthenium hysterophorus L.	-23.5878	150.398
Parthenium hysterophorus L.	-23.8028	150.888
Parthenium hysterophorus L.	-25.0849	151.336
Parthenium hysterophorus L.	-20.7656	147.744
Parthenium hysterophorus L.	-25.9328	148.561
Parthenium hysterophorus L.	-25.5795	148.694
Parthenium hysterophorus L.	-25.7882	148.611
Parthenium hysterophorus L.	-23.7561	150.723
Parthenium hysterophorus L.	-24.2241	151.408
Parthenium hysterophorus L.	-20.4765	147.401
Parthenium hysterophorus L.	-26.3683	152.248
Parthenium hysterophorus L.	-20.4774	147.51
Parthenium hysterophorus L.	-25.5251	151.438
Parthenium hysterophorus L.	-23.8187	150.683
Parthenium hysterophorus L.	-21.2561	148.941
Parthenium hysterophorus L.	-20.8361	147.033
Parthenium hysterophorus L.	-23.4503	150.402
Parthenium hysterophorus L.	-24.0255	148.292
Parthenium hysterophorus L.	-21.5564	147.139
Parthenium hysterophorus L.	-23.8474	150.898
Parthenium hysterophorus L.	-21.6588	147.241
Parthenium hysterophorus L.	-24.1967	151.092
Parthenium hysterophorus L.	-21.2911	140.503
Parthenium hysterophorus L.	-21.4823	147.648
Parthenium hysterophorus L.	-20.3801	148.593
Parthenium hysterophorus L.	-24.1883	151.069
Parthenium hysterophorus L.	-21.065	147.809
Parthenium hysterophorus L.	-24.4168	151.346
Parthenium hysterophorus L.	-21.6521	147.28
Parthenium hysterophorus L.	-25.9456	152.614
Parthenium hysterophorus L.	-20.4086	147.394
Parthenium hysterophorus L.	-21.6514	147.274
Parthenium hysterophorus L.	-27.4481	151.596
Parthenium hysterophorus L.	-24.1187	151.472
Parthenium hysterophorus L.	-25.697	148.677
Parthenium hysterophorus L.	-20.4137	148.196
Parthenium hysterophorus L.	-24.6069	151.32
Parthenium hysterophorus L.	-26.277	146.805
Parthenium hysterophorus L.	-23.9218	150.881
Parthenium hysterophorus L.	-24.0148	151.001
Parthenium hysterophorus L.	-23.4886	150.372
Parthenium hysterophorus L.	-23.9821	151.076
Parthenium hysterophorus L.	-23.9837	151.331
Parthenium hysterophorus L.	-23.9994	151.211
Parthenium hysterophorus L.	-25.3491	148.649
Parthenium hysterophorus L.	-26.5078	148.004
Parthenium hysterophorus L.	-25.9403	152.616
Parthenium hysterophorus L.	-25.5166	151.451
Parthenium hysterophorus L.	-23.949	151.236
Parthenium hysterophorus L.	-21.4811	147.644
Parthenium hysterophorus L.	-24.1075	148.078
Parthenium hysterophorus L.	-21.08	149.008
Parthenium hysterophorus L.	-24.1415	151.11
Parthenium hysterophorus L.	-24.1285	151.064
Parthenium hysterophorus L.	-26.1529	148.135
Parthenium hysterophorus L.	-20.4699	147.402
Parthenium hysterophorus L.	-20.484	147.615
Parthenium hysterophorus L.	-24.1188	148.035
Parthenium hysterophorus L.	-21.6109	149.234
Parthenium hysterophorus L.	-23.4886	149.251
Parthenium hysterophorus L.	-23.501	150.391
Parthenium hysterophorus L.	-21.5744	147.162
Parthenium hysterophorus L.	-23.8785	150.887
Parthenium hysterophorus L.	-21.0929	149.069
Parthenium hysterophorus L.	-24.0051	150.712
Parthenium hysterophorus L.	-24.1389	151.081
Parthenium hysterophorus L.	-23.7443	150.814
Parthenium hysterophorus L.	-25.7935	146.579
Parthenium hysterophorus L.	-23.8158	150.829
Parthenium hysterophorus L.	-24.0146	150.995
Parthenium hysterophorus L.	-20.8404	147.006
Parthenium hysterophorus L.	-26.3392	150.063
Parthenium hysterophorus L.	-25.192	152.025
Parthenium hysterophorus L.	-24.0287	151.338
Parthenium hysterophorus L.	-24.0377	150.967
Parthenium hysterophorus L.	-24.6058	151.304
Parthenium hysterophorus L.	-20.059	148.165
Parthenium hysterophorus L.	-21.286	148.992
Parthenium hysterophorus L.	-27.544	151.887
Parthenium hysterophorus L.	-20.9798	147.766
Parthenium hysterophorus L.	-23.7387	151.025
Parthenium hysterophorus L.	-21.0106	148.976
Parthenium hysterophorus L.	-24.2667	151.282
Parthenium hysterophorus L.	-24.0196	150.968
Parthenium hysterophorus L.	-26.1528	152.061
Parthenium hysterophorus L.	-19.4379	145.86
Parthenium hysterophorus L.	-21.0949	149.074
Parthenium hysterophorus L.	-25.6709	151.799
Parthenium hysterophorus L.	-17.6612	145.398
Parthenium hysterophorus L.	-21.0387	147.844
Parthenium hysterophorus L.	-23.7275	150.978
Parthenium hysterophorus L.	-23.7869	150.859
Parthenium hysterophorus L.	-25.0765	151.971
Parthenium hysterophorus L.	-23.4077	150.432
Parthenium hysterophorus L.	-21.4027	149.231
Parthenium hysterophorus L.	-20.8416	147.028
Parthenium hysterophorus L.	-24.0079	151.326
Parthenium hysterophorus L.	-24.0324	151.32
Parthenium hysterophorus L.	-20.871	147.11
Parthenium hysterophorus L.	-27.5663	151.561
Parthenium hysterophorus L.	-20.5149	147.6
Parthenium hysterophorus L.	-21.106	149.097
Parthenium hysterophorus L.	-23.9729	151.345
Parthenium hysterophorus L.	-23.8157	151.153
Parthenium hysterophorus L.	-20.892	147.121
Parthenium hysterophorus L.	-23.4824	150.386
Parthenium hysterophorus L.	-23.7239	150.828
Parthenium hysterophorus L.	-27.9408	152.641
Parthenium hysterophorus L.	-21.6661	147.211
Parthenium hysterophorus L.	-24.346	151.302
Parthenium hysterophorus L.	-21.0519	148.995
Parthenium hysterophorus L.	-24.0354	151.151
Parthenium hysterophorus L.	-20.4699	147.41
Parthenium hysterophorus L.	-24.1465	151.109
Parthenium hysterophorus L.	-21.654	147.251
Parthenium hysterophorus L.	-25.3696	145.071
Parthenium hysterophorus L.	-23.911	151.214
Parthenium hysterophorus L.	-27.6128	151.859
Parthenium hysterophorus L.	-23.7827	150.861
Parthenium hysterophorus L.	-24.1108	148.028
Parthenium hysterophorus L.	-25.6111	151.712
Parthenium hysterophorus L.	-26.0199	148.254
Parthenium hysterophorus L.	-25.9492	148.549
Parthenium hysterophorus L.	-25.5272	151.38
Parthenium hysterophorus L.	-20.4832	147.412
Parthenium hysterophorus L.	-20.5005	147.436
Parthenium hysterophorus L.	-20.4757	147.434
Parthenium hysterophorus L.	-27.3962	152.358
Parthenium hysterophorus L.	-23.4963	150.286
Parthenium hysterophorus L.	-24.0094	150.725
Parthenium hysterophorus L.	-24.5818	151.298
Parthenium hysterophorus L.	-21.1692	149.153
Parthenium hysterophorus L.	-26.1488	152.625
Parthenium hysterophorus L.	-24.2313	150.963
Parthenium hysterophorus L.	-26.0576	148.478
Parthenium hysterophorus L.	-24.3601	151.314
Parthenium hysterophorus L.	-25.741	148.667
Parthenium hysterophorus L.	-24.8304	151.144
Parthenium hysterophorus L.	-23.8945	151.192
Parthenium hysterophorus L.	-25.9143	148.553
Parthenium hysterophorus L.	-18.8252	145.789
Parthenium hysterophorus L.	-28.0759	152.2
Parthenium hysterophorus L.	-23.5069	150.386
Parthenium hysterophorus L.	-24.8062	147.96
Parthenium hysterophorus L.	-20.4472	147.393
Parthenium hysterophorus L.	-26.0653	148.521
Parthenium hysterophorus L.	-19.4346	146.815
Parthenium hysterophorus L.	-26.1627	152.176
Parthenium hysterophorus L.	-21.1885	149.15
Parthenium hysterophorus L.	-24.2499	148.264
Parthenium hysterophorus L.	-25.8843	148.551
Parthenium hysterophorus L.	-21.6151	147.18
Parthenium hysterophorus L.	-24.9833	149.251
Parthenium hysterophorus L.	-21.065	147.815
Parthenium hysterophorus L.	-25.5273	151.286
Parthenium hysterophorus L.	-25.5651	152.606
Parthenium hysterophorus L.	-20.7692	147.753
Parthenium hysterophorus L.	-20.7298	147.927
Parthenium hysterophorus L.	-23.7149	150.98
Parthenium hysterophorus L.	-24.1532	151.107
Parthenium hysterophorus L.	-24.7312	151.268
Parthenium hysterophorus L.	-24.1276	151.177
Parthenium hysterophorus L.	-25.7501	148.629
Parthenium hysterophorus L.	-25.7365	148.604
Parthenium hysterophorus L.	-24.6486	151.284
Parthenium hysterophorus L.	-25.1005	151.346
Parthenium hysterophorus L.	-25.7455	148.643
Parthenium hysterophorus L.	-23.5205	150.273
Parthenium hysterophorus L.	-21.6508	147.262
Parthenium hysterophorus L.	-26.5352	152.512
Parthenium hysterophorus L.	-20.4259	147.391
Parthenium hysterophorus L.	-25.6938	152.197
Parthenium hysterophorus L.	-20.5189	147.637
Parthenium hysterophorus L.	-26.063	148.604
Parthenium hysterophorus L.	-20.9255	147.694
Parthenium hysterophorus L.	-23.4441	150.407
Parthenium hysterophorus L.	-25.5292	151.395
Parthenium hysterophorus L.	-21.1276	149.14
Parthenium hysterophorus L.	-25.5588	151.29
Parthenium hysterophorus L.	-23.4781	150.396
Parthenium hysterophorus L.	-20.3707	147.609
Parthenium hysterophorus L.	-19.4293	145.661
Parthenium hysterophorus L.	-23.9036	150.886
Parthenium hysterophorus L.	-23.7537	150.968
Parthenium hysterophorus L.	-25.4993	150.59
Parthenium hysterophorus L.	-21.0724	149.019
Parthenium hysterophorus L.	-26.3015	151.972
Parthenium hysterophorus L.	-23.4342	150.41
Parthenium hysterophorus L.	-27.3025	152.61
Parthenium hysterophorus L.	-24.2701	148.244
Parthenium hysterophorus L.	-23.5563	150.265
Parthenium hysterophorus L.	-25.7405	148.617
Parthenium hysterophorus L.	-24.0503	151.054
Parthenium hysterophorus L.	-20.0758	148.15
Parthenium hysterophorus L.	-23.5225	150.266
Parthenium hysterophorus L.	-23.5631	151.065
Parthenium hysterophorus L.	-23.4327	150.423
Parthenium hysterophorus L.	-25.6154	151.653
Parthenium hysterophorus L.	-24.195	151.018
Parthenium hysterophorus L.	-25.541	151.547
Parthenium hysterophorus L.	-21.6004	147.175
Parthenium hysterophorus L.	-27.4014	151.149
Parthenium hysterophorus L.	-25.7437	148.607
Parthenium hysterophorus L.	-27.3109	152.605
Parthenium hysterophorus L.	-24.9091	151.797
Parthenium hysterophorus L.	-26.0839	152.139
Parthenium hysterophorus L.	-27.5075	151.658
Parthenium hysterophorus L.	-24.154	151.185
Parthenium hysterophorus L.	-24.1313	151.08
Parthenium hysterophorus L.	-24.0201	151.337
Parthenium hysterophorus L.	-24.6946	142.969
Parthenium hysterophorus L.	-26.0576	148.602
Parthenium hysterophorus L.	-20.8797	147.118
Parthenium hysterophorus L.	-24.797	150.911
Parthenium hysterophorus L.	-26.4786	147.945
Parthenium hysterophorus L.	-25.663	148.686
Parthenium hysterophorus L.	-27.041	149.803
Parthenium hysterophorus L.	-25.7709	148.631
Parthenium hysterophorus L.	-23.5252	150.312
Parthenium hysterophorus L.	-24.7408	151.546
Parthenium hysterophorus L.	-23.4694	150.383
Parthenium hysterophorus L.	-23.4287	150.409
Parthenium hysterophorus L.	-27.5107	151.576
Parthenium hysterophorus L.	-21.6502	147.268
Parthenium hysterophorus L.	-23.8209	150.834
Parthenium hysterophorus L.	-24.0311	150.747
Parthenium hysterophorus L.	21.2941	-157.814
Parthenium hysterophorus L.	-16.9917	145.742
Parthenium hysterophorus L.	-20.6433	147.887
Parthenium hysterophorus L.	26.4695	-81.187
Parthenium hysterophorus L.	18.8262	-96.8377
Parthenium hysterophorus L.	-23.6351	-64.4636
Parthenium hysterophorus L.	-0.199554	-78.4027
Parthenium hysterophorus L.	27.7748	-97.3913
Parthenium hysterophorus L.	27.587	-99.5295
Parthenium hysterophorus L.	13.6818	79.5955
Parthenium hysterophorus L.	30.7952	-97.8922
Parthenium hysterophorus L.	25.2843	-80.8987
Parthenium hysterophorus L.	-33.2933	-68.7539
Parthenium hysterophorus L.	10.3798	-61.4819
Parthenium hysterophorus L.	18.4219	-70.0108
Parthenium hysterophorus L.	29.9646	-90.0412
Parthenium hysterophorus L.	21.517	-87.679
Parthenium hysterophorus L.	13.6639	79.6014
Parthenium hysterophorus L.	29.7321	-90.6125
Parthenium hysterophorus L.	29.5252	-98.648
Parthenium hysterophorus L.	20.7288	-103.305
Parthenium hysterophorus L.	27.6646	-97.3483
Parthenium hysterophorus L.	26.1348	-97.6395
Parthenium hysterophorus L.	32.2134	-98.2018
Parthenium hysterophorus L.	13.6588	79.62
Parthenium hysterophorus L.	18.7816	-98.9504
Parthenium hysterophorus L.	26.0534	-101.099
Parthenium hysterophorus L.	25.6295	88.1291
Parthenium hysterophorus L.	30.0563	-89.883
Parthenium hysterophorus L.	-1.41473	36.8484
Parthenium hysterophorus L.	26.2307	-80.4594
Parthenium hysterophorus L.	-38.0193	-65.5819
Parthenium hysterophorus L.	13.7664	79.6185
Parthenium hysterophorus L.	26.1685	-97.7061
Parthenium hysterophorus L.	20.6436	-105.24
Parthenium hysterophorus L.	25.0226	85.3632
Parthenium hysterophorus L.	27.9212	-97.6058
Parthenium hysterophorus L.	25.3725	-100.281
Parthenium hysterophorus L.	18.4112	-66.7722
Parthenium hysterophorus L.	18.4143	-66.0333
Parthenium hysterophorus L.	19.9137	82.6432
Parthenium hysterophorus L.	27.8749	-97.3095
Parthenium hysterophorus L.	18.0237	-88.5528
Parthenium hysterophorus L.	-3.35844	35.6114
Parthenium hysterophorus L.	26.4494	-82.02
Parthenium hysterophorus L.	29.9806	-90.0937
Parthenium hysterophorus L.	25.021	85.3858
Parthenium hysterophorus L.	29.6824	-95.9203
Parthenium hysterophorus L.	-24.9865	31.5799
Parthenium hysterophorus L.	29.6816	-91.471
Parthenium hysterophorus L.	19.9668	-155.68
Parthenium hysterophorus L.	25.8886	-97.4466
Parthenium hysterophorus L.	14.3498	77.5907
Parthenium hysterophorus L.	26.1861	-98.3787
Parthenium hysterophorus L.	19.7965	-155.862
Parthenium hysterophorus L.	19.402	-96.9937
Parthenium hysterophorus L.	33.1451	-99.7377
Parthenium hysterophorus L.	23.6669	120.202
Parthenium hysterophorus L.	20.2138	-155.887
Parthenium hysterophorus L.	22.4488	-100.677
Parthenium hysterophorus L.	20.0615	-97.0545
Parthenium hysterophorus L.	10.8328	78.7019
Parthenium hysterophorus L.	29.4279	-98.5377
Parthenium hysterophorus L.	30.453	-90.9673
Parthenium hysterophorus L.	14.7302	-61.1774
Parthenium hysterophorus L.	12.8933	77.7521
Parthenium hysterophorus L.	25.4008	-80.566
Parthenium hysterophorus L.	17.7497	-91.4618
Parthenium hysterophorus L.	-33.7788	-69.106
Parthenium hysterophorus L.	17.9737	-67.0479
Parthenium hysterophorus L.	24.3554	120.571
Parthenium hysterophorus L.	30.5078	-97.7651
Parthenium hysterophorus L.	22.4441	88.0149
Parthenium hysterophorus L.	27.687	83.4323
Parthenium hysterophorus L.	3.3758	-76.5058
Parthenium hysterophorus L.	26.0761	-98.131
Parthenium hysterophorus L.	16.9988	-89.6899
Parthenium hysterophorus L.	11.0927	76.7869
Parthenium hysterophorus L.	23.2094	77.4582
Parthenium hysterophorus L.	32.7072	35.1375
Parthenium hysterophorus L.	25.8246	-97.4124
Parthenium hysterophorus L.	26.1985	-97.7744
Parthenium hysterophorus L.	-18.9353	-48.2772
Parthenium hysterophorus L.	28.2002	83.9668
Parthenium hysterophorus L.	22.859	120.277
Parthenium hysterophorus L.	-25.0238	31.158
Parthenium hysterophorus L.	-8.88834	-36.4828
Parthenium hysterophorus L.	20.6361	-100.447
Parthenium hysterophorus L.	-26.577	148.845
Parthenium hysterophorus L.	33.51	-85.2
Parthenium hysterophorus L.	33.11	-87.13
Parthenium hysterophorus L.	32.49	-87.87
Parthenium hysterophorus L.	30.68	-87.96
Parthenium hysterophorus L.	32.4	-87.56
Parthenium hysterophorus L.	32.6	-87.64
Parthenium hysterophorus L.	32.53	-87.72
Parthenium hysterophorus L.	23.7215	120.232
Parthenium hysterophorus L.	28.2557	-105.491
Parthenium hysterophorus L.	-27.3848	31.8863
Parthenium hysterophorus L.	22.8203	120.208
Parthenium hysterophorus L.	21.1767	-101.698
Parthenium hysterophorus L.	25.9228	-108.97
Parthenium hysterophorus L.	21.4445	-88.148
Parthenium hysterophorus L.	-19.7627	146.833
Parthenium hysterophorus L.	17.0533	54.4254
Parthenium hysterophorus L.	17.103	54.4533
Parthenium hysterophorus L.	17.1291	54.2348
Parthenium hysterophorus L.	19.2283	-104.672
Parthenium hysterophorus L.	-0.608118	-80.4341
Parthenium hysterophorus L.	20.666	-87.038
Parthenium hysterophorus L.	21.8789	-159.468
Parthenium hysterophorus L.	26.1867	-98.2059
Parthenium hysterophorus L.	-20.82	-49.37
Parthenium hysterophorus L.	-22.01	-47.89
Parthenium hysterophorus L.	-23.6633	-52.605
Parthenium hysterophorus L.	-15.9022	-48.01
Parthenium hysterophorus L.	-23.54	-46.63
Parthenium hysterophorus L.	-23.6	-46.6333
Parthenium hysterophorus L.	-22.41	-47.56
Parthenium hysterophorus L.	-24.875	31.875
Parthenium hysterophorus L.	-25.375	31.875
Parthenium hysterophorus L.	-25.875	31.875
Parthenium hysterophorus L.	-29.625	31.125
Parthenium hysterophorus L.	-27.3792	31.6308
Parthenium hysterophorus L.	-23.125	29.625
Parthenium hysterophorus L.	-24.95	31.6167
Parthenium hysterophorus L.	-26.125	32.125
Parthenium hysterophorus L.	31.5631	-91.3975
Parthenium hysterophorus L.	33.4124	-90.9125
Parthenium hysterophorus L.	31.0466	-83.6036
Parthenium hysterophorus L.	33.2096	-91.0821
Parthenium hysterophorus L.	34.0525	-90.8567
Parthenium hysterophorus L.	32.912	-91.06
Parthenium hysterophorus L.	33.396	-90.8442
Parthenium hysterophorus L.	30.1522	-90.8047
Parthenium hysterophorus L.	33.4737	-90.9025
Parthenium hysterophorus L.	33.4309	-90.851
Parthenium hysterophorus L.	33.4007	-91.0729
Parthenium hysterophorus L.	33.4245	-90.8987
Parthenium hysterophorus L.	33.3505	-91.1295
Parthenium hysterophorus L.	23.6603	120.311
Parthenium hysterophorus L.	-2.08288	-80.7393
Parthenium hysterophorus L.	17.9203	-62.8675
Parthenium hysterophorus L.	18.4571	-65.9771
Parthenium hysterophorus L.	23.2678	120.824
Parthenium hysterophorus L.	17.1271	-96.8065
Parthenium hysterophorus L.	-1.55014	-80.8104
Parthenium hysterophorus L.	18.3942	-66.1078
Parthenium hysterophorus L.	24.1686	120.514
Parthenium hysterophorus L.	33.0737	-96.7199
Parthenium hysterophorus L.	18.256	-66.0014
Parthenium hysterophorus L.	-18.8619	-41.8417
Parthenium hysterophorus L.	26.1544	-97.3615
Parthenium hysterophorus L.	-25.3584	31.8935
Parthenium hysterophorus L.	20.9762	75.5645
Parthenium hysterophorus L.	23.0428	120.099
Parthenium hysterophorus L.	25.4191	-80.5731
Parthenium hysterophorus L.	-22.6472	-47.0811
Parthenium hysterophorus L.	33.5032	-79.0665
Parthenium hysterophorus L.	33.6747	-117.836
Parthenium hysterophorus L.	33.6578	-117.842
Parthenium hysterophorus L.	33.7594	-117.856
Parthenium hysterophorus L.	17.2218	-89.6228
Parthenium hysterophorus L.	20.6863	-103.354
Parthenium hysterophorus L.	22.6479	120.285
Parthenium hysterophorus L.	26.8133	92.5868
Parthenium hysterophorus L.	20.9813	-87.222
Parthenium hysterophorus L.	26.1918	-98.255
Parthenium hysterophorus L.	18.4641	-66.1014
Parthenium hysterophorus L.	-21.3372	55.55
Parthenium hysterophorus L.	-21.358	55.5438
Parthenium hysterophorus L.	-21.2425	55.3973
Parthenium hysterophorus L.	16.6333	52.9667
Parthenium hysterophorus L.	30.6806	-92.0142
Parthenium hysterophorus L.	-27.5401	152.993
Parthenium hysterophorus L.	-27.5067	152.976
Parthenium hysterophorus L.	23.1163	121.226
Parthenium hysterophorus L.	26.7109	-80.7226
Parthenium hysterophorus L.	22.6622	120.493
Parthenium hysterophorus L.	-33.6022	-69.2582
Parthenium hysterophorus L.	22.6668	120.328
Parthenium hysterophorus L.	22.2347	-100.649
Parthenium hysterophorus L.	22.642	120.325
Parthenium hysterophorus L.	22.754	120.317
Parthenium hysterophorus L.	22.1361	-100.057
Parthenium hysterophorus L.	23.1318	120.253
Parthenium hysterophorus L.	23.1055	121.22
Parthenium hysterophorus L.	26.1799	-98.3662
Parthenium hysterophorus L.	-33.3939	-69.1952
Parthenium hysterophorus L.	25.3582	-100.135
Parthenium hysterophorus L.	-28.8331	153.291
Parthenium hysterophorus L.	-25.3327	31.7999
Parthenium hysterophorus L.	26.1101	-97.6866
Parthenium hysterophorus L.	19.451	-70.7472
Parthenium hysterophorus L.	18.2431	-90.9521
Parthenium hysterophorus L.	20.6266	-100.433
Parthenium hysterophorus L.	24.198	120.687
Parthenium hysterophorus L.	22.6926	121.068
Parthenium hysterophorus L.	25.5237	-80.3715
Parthenium hysterophorus L.	24.1451	121.663
Parthenium hysterophorus L.	27.712	-97.3285
Parthenium hysterophorus L.	27.8001	-97.9173
Parthenium hysterophorus L.	25.3479	-80.5248
Parthenium hysterophorus L.	22.5258	120.623
Parthenium hysterophorus L.	24.1095	120.505
Parthenium hysterophorus L.	12.9307	77.5958
Parthenium hysterophorus L.	22.0693	120.769
Parthenium hysterophorus L.	-18.9332	-48.264
Parthenium hysterophorus L.	-1.46876	36.9463
Parthenium hysterophorus L.	16.2894	-94.1987
Parthenium hysterophorus L.	-16.4632	134.104
Parthenium hysterophorus L.	-16.1155	130.965
Parthenium hysterophorus L.	29.9627	-90.0141
Parthenium hysterophorus L.	14.0414	-87.257
Parthenium hysterophorus L.	-33.1439	-68.8868
Parthenium hysterophorus L.	-31.1657	-64.3412
Parthenium hysterophorus L.	29.986	-96.4326
Parthenium hysterophorus L.	30.5123	-97.6917
Parthenium hysterophorus L.	24.1213	120.569
Parthenium hysterophorus L.	20.3965	-90.0354
Parthenium hysterophorus L.	29.9072	-90.0116
Parthenium hysterophorus L.	-25.3739	30.9834
Parthenium hysterophorus L.	29.5699	-98.6341
Parthenium hysterophorus L.	32.7228	-97.4363
Parthenium hysterophorus L.	20.5589	-102.508
Parthenium hysterophorus L.	32.7704	-97.3568
Parthenium hysterophorus L.	32.7568	-96.9587
Parthenium hysterophorus L.	32.7639	-97.4911
Parthenium hysterophorus L.	33.1589	-96.6161
Parthenium hysterophorus L.	30.7506	-97.3332
Parthenium hysterophorus L.	30.3946	-97.6473
Parthenium hysterophorus L.	28.3028	-105.5
Parthenium hysterophorus L.	30.5182	-92.1725
Parthenium hysterophorus L.	17.9176	-93.0158
Parthenium hysterophorus L.	16.041	-92.9836
Parthenium hysterophorus L.	28.1986	-105.489
Parthenium hysterophorus L.	32.7784	-97.4779
Parthenium hysterophorus L.	-24.3818	-65.2992
Parthenium hysterophorus L.	28.2867	-105.434
Parthenium hysterophorus L.	12.2627	76.5676
Parthenium hysterophorus L.	19.0212	-88.1106
Parthenium hysterophorus L.	32.8139	-96.8441
Parthenium hysterophorus L.	30.0312	-90.0379
Parthenium hysterophorus L.	18.6518	-88.4091
Parthenium hysterophorus L.	20.799	-156.325
Parthenium hysterophorus L.	20.3812	-98.22
Parthenium hysterophorus L.	32.8802	-96.6998
Parthenium hysterophorus L.	30.0706	80.2372
Parthenium hysterophorus L.	29.9357	-90.0695
Parthenium hysterophorus L.	29.4532	-98.5355
Parthenium hysterophorus L.	9.68756	79.9401
Parthenium hysterophorus L.	26.3194	-97.8249
Parthenium hysterophorus L.	29.9961	-90.0965
Parthenium hysterophorus L.	22.359	-97.9117
Parthenium hysterophorus L.	-24.335	151.339
Parthenium hysterophorus L.	29.8712	-97.9354
Parthenium hysterophorus L.	20.7566	-103.991
Parthenium hysterophorus L.	19.6863	-101.203
Parthenium hysterophorus L.	10.728	-61.3045
Parthenium hysterophorus L.	20.6755	-156.394
Parthenium hysterophorus L.	23.7308	-99.1515
Parthenium hysterophorus L.	25.4468	-80.4864
Parthenium hysterophorus L.	29.4273	-98.5707
Parthenium hysterophorus L.	32.6712	-97.3373
Parthenium hysterophorus L.	23.7177	120.436
Parthenium hysterophorus L.	-26.9468	-65.7124
Parthenium hysterophorus L.	16.8983	-93.7292
Parthenium hysterophorus L.	15.1012	-92.2987
Parthenium hysterophorus L.	-37.4097	-67.2158
Parthenium hysterophorus L.	26.1712	-97.9145
Parthenium hysterophorus L.	18.3357	-66.6685
Parthenium hysterophorus L.	29.5716	-98.6201
Parthenium hysterophorus L.	26.5186	-99.1092
Parthenium hysterophorus L.	30.68	-97.3584
Parthenium hysterophorus L.	29.9448	-90.0791
Parthenium hysterophorus L.	32.9168	-97.3663
Parthenium hysterophorus L.	32.7452	-97.2719
Parthenium hysterophorus L.	25.561	-80.4158
Parthenium hysterophorus L.	28.2715	-105.463
Parthenium hysterophorus L.	23.6357	120.401
Parthenium hysterophorus L.	16.7231	-92.6619
Parthenium hysterophorus L.	21.9443	120.796
Parthenium hysterophorus L.	29.925	-90.1342
Parthenium hysterophorus L.	28.1714	-97.57
Parthenium hysterophorus L.	-36.6189	-64.3269
Parthenium hysterophorus L.	23.545	120.434
Parthenium hysterophorus L.	29.6305	-98.2222
Parthenium hysterophorus L.	23.687	120.227
Parthenium hysterophorus L.	29.6249	-98.5669
Parthenium hysterophorus L.	32.613	-97.4674
Parthenium hysterophorus L.	25.9792	85.6697
Parthenium hysterophorus L.	26.2669	-97.5627
Parthenium hysterophorus L.	28.457	-96.888
Parthenium hysterophorus L.	-25.1213	-61.0525
Parthenium hysterophorus L.	18.8279	-88.401
Parthenium hysterophorus L.	12.9004	77.5712
Parthenium hysterophorus L.	32.8356	-96.7087
Parthenium hysterophorus L.	30.3316	-97.6932
Parthenium hysterophorus L.	10.3014	-61.3065
Parthenium hysterophorus L.	21.9558	-159.667
Parthenium hysterophorus L.	29.9735	-90.091
Parthenium hysterophorus L.	20.5458	-100.406
Parthenium hysterophorus L.	30.5372	-96.6916
Parthenium hysterophorus L.	19.9557	-155.654
Parthenium hysterophorus L.	32.7278	-97.398
Parthenium hysterophorus L.	30.3551	-97.6411
Parthenium hysterophorus L.	20.6359	-156.45
Parthenium hysterophorus L.	14.0128	-86.9815
Parthenium hysterophorus L.	21.5044	-158.222
Parthenium hysterophorus L.	34.6671	-93.0406
Parthenium hysterophorus L.	33.5401	-94.0435
Parthenium hysterophorus L.	-23.3728	-51.2015
Parthenium hysterophorus L.	-23.298	-46.7351
Parthenium hysterophorus L.	-21.5894	-56.6614
Parthenium hysterophorus L.	-21.332	55.5103
Parthenium hysterophorus L.	-20.079	57.6298
Parthenium hysterophorus L.	-24.9692	31.6702
Parthenium hysterophorus L.	28.2757	-105.488
Parthenium hysterophorus L.	20.7256	-103.321
Parthenium hysterophorus L.	31.1802	-107.267
Parthenium hysterophorus L.	27.5902	89.875
Parthenium hysterophorus L.	32.5252	-97.3231
Parthenium hysterophorus L.	27.3231	-82.4369
Parthenium hysterophorus L.	29.3728	-99.1606
Parthenium hysterophorus L.	11.3237	76.936
Parthenium hysterophorus L.	33.6321	-96.6159
Parthenium hysterophorus L.	10.4389	76.2346
Parthenium hysterophorus L.	31.8538	-96.9579
Parthenium hysterophorus L.	30.0752	-98.4112
Parthenium hysterophorus L.	32.5828	-96.7917
Parthenium hysterophorus L.	23.0433	120.183
Parthenium hysterophorus L.	29.83	-97.8398
Parthenium hysterophorus L.	32.7337	-97.2914
Parthenium hysterophorus L.	29.4939	-98.4205
Parthenium hysterophorus L.	32.6532	-97.374
Parthenium hysterophorus L.	20.7079	-99.832
Parthenium hysterophorus L.	20.7338	-103.313
Parthenium hysterophorus L.	32.9642	-96.6573
Parthenium hysterophorus L.	30.4279	-90.9676
Parthenium hysterophorus L.	29.6183	-98.4766
Parthenium hysterophorus L.	32.2239	-98.1985
Parthenium hysterophorus L.	32.9247	-96.7317
Parthenium hysterophorus L.	33.096	-96.6501
Parthenium hysterophorus L.	28.3906	-105.621
Parthenium hysterophorus L.	27.5808	-97.74
Parthenium hysterophorus L.	30.185	-97.8757
Parthenium hysterophorus L.	21.9171	-159.517
Parthenium hysterophorus L.	33.1718	-96.627
Parthenium hysterophorus L.	32.7536	-96.8492
Parthenium hysterophorus L.	32.7489	-97.3499
Parthenium hysterophorus L.	32.6494	-96.9613
Parthenium hysterophorus L.	13.0692	77.6171
Parthenium hysterophorus L.	29.5839	-98.6241
Parthenium hysterophorus L.	11.9785	79.4628
Parthenium hysterophorus L.	20.1375	-90.1743
Parthenium hysterophorus L.	33.2237	-96.9428
Parthenium hysterophorus L.	32.7851	-97.1262
Parthenium hysterophorus L.	17.7324	75.7893
Parthenium hysterophorus L.	30.253	-97.7246
Parthenium hysterophorus L.	23.9757	120.353
Parthenium hysterophorus L.	-1.06638	-80.9071
Parthenium hysterophorus L.	32.7405	-97.1856
Parthenium hysterophorus L.	32.9535	-96.6352
Parthenium hysterophorus L.	33.2584	-96.6421
Parthenium hysterophorus L.	18.8279	-99.0935
Parthenium hysterophorus L.	32.5083	-97.3278
Parthenium hysterophorus L.	26.0849	-97.919
Parthenium hysterophorus L.	29.6001	-98.5402
Parthenium hysterophorus L.	21.8788	-159.461
Parthenium hysterophorus L.	33.2128	-96.609
Parthenium hysterophorus L.	32.6431	-96.9198
Parthenium hysterophorus L.	30.5041	-97.7832
Parthenium hysterophorus L.	27.9693	-82.6304
Parthenium hysterophorus L.	32.8538	-96.867
Parthenium hysterophorus L.	32.2393	-98.203
Parthenium hysterophorus L.	32.2209	-98.2157
Parthenium hysterophorus L.	29.4491	-98.5653
Parthenium hysterophorus L.	18.37	-66.0122
Parthenium hysterophorus L.	30.6848	-97.6454
Parthenium hysterophorus L.	17.05	-96.7494
Parthenium hysterophorus L.	30.2864	-97.7545
Parthenium hysterophorus L.	-0.967653	-80.7089
Parthenium hysterophorus L.	12.2936	76.5741
Parthenium hysterophorus L.	19.4027	-90.2894
Parthenium hysterophorus L.	18.948	-99.487
Parthenium hysterophorus L.	29.9354	-97.8994
Parthenium hysterophorus L.	29.7352	-95.3318
Parthenium hysterophorus L.	32.901	-96.7645
Parthenium hysterophorus L.	-33.3923	-69.206
Parthenium hysterophorus L.	33.035	-96.6611
Parthenium hysterophorus L.	32.8758	-97.3389
Parthenium hysterophorus L.	24.5884	117.94
Parthenium hysterophorus L.	32.2617	-97.8168
Parthenium hysterophorus L.	29.617	-98.6302
Parthenium hysterophorus L.	29.4471	-98.4714
Parthenium hysterophorus L.	30.8381	-97.0631
Parthenium hysterophorus L.	23.4835	120.318
Parthenium hysterophorus L.	28.2382	-105.503
Parthenium hysterophorus L.	30.2065	-97.8832
Parthenium hysterophorus L.	32.8168	-97.46
Parthenium hysterophorus L.	18.0015	-76.7426
Parthenium hysterophorus L.	25.5329	-103.436
Parthenium hysterophorus L.	32.5257	-97.0995
Parthenium hysterophorus L.	32.931	-96.8502
Parthenium hysterophorus L.	20.3979	-98.1983
Parthenium hysterophorus L.	21.0187	-101.511
Parthenium hysterophorus L.	31.9435	-99.8632
Parthenium hysterophorus L.	23.0608	-82.5304
Parthenium hysterophorus L.	52.1565	4.48353
Parthenium hysterophorus L.	23.1204	-82.4031
Parthenium hysterophorus L.	29.6357	-98.449
Parthenium hysterophorus L.	20.0102	73.7408
Parthenium hysterophorus L.	22.7266	120.276
Parthenium hysterophorus L.	-33.1891	-68.8815
Parthenium hysterophorus L.	30.7174	-97.3371
Parthenium hysterophorus L.	30.1887	-97.7194
Parthenium hysterophorus L.	26.2278	-97.4077
Parthenium hysterophorus L.	32.9058	-97.4581
Parthenium hysterophorus L.	29.5647	-98.5783
Parthenium hysterophorus L.	29.5838	-98.3688
Parthenium hysterophorus L.	17.5109	78.5093
Parthenium hysterophorus L.	29.6205	-98.5755
Parthenium hysterophorus L.	29.5548	-98.5297
Parthenium hysterophorus L.	29.5984	-95.6226
Parthenium hysterophorus L.	29.4487	-98.7067
Parthenium hysterophorus L.	20.7145	-87.5954
Parthenium hysterophorus L.	18.827	-72.1072
Parthenium hysterophorus L.	30.516	75.8894
Parthenium hysterophorus L.	-25.6772	31.7897
Parthenium hysterophorus L.	29.3656	-98.4789
Parthenium hysterophorus L.	-27.5512	152.489
Parthenium hysterophorus L.	29.333	-98.4543
Parthenium hysterophorus L.	33.3935	-97.0695
Parthenium hysterophorus L.	30.3286	-97.9801
Parthenium hysterophorus L.	19.3038	-98.8996
Parthenium hysterophorus L.	28.3158	-105.428
Parthenium hysterophorus L.	-27.8806	32.3639
Parthenium hysterophorus L.	-3.48608	-80.2158
Parthenium hysterophorus L.	-22.1231	148.336
Parthenium hysterophorus L.	31.1082	-97.462
Parthenium hysterophorus L.	28.4988	77.0158
Parthenium hysterophorus L.	32.5868	-97.0899
Parthenium hysterophorus L.	31.1276	-97.5348
Parthenium hysterophorus L.	33.1969	-96.6576
Parthenium hysterophorus L.	36.1119	-97.0469
Parthenium hysterophorus L.	18.833	-99.176
Parthenium hysterophorus L.	32.651	-96.9336
Parthenium hysterophorus L.	-20.1559	28.5964
Parthenium hysterophorus L.	-29.6313	30.9839
Parthenium hysterophorus L.	29.5881	-98.8873
Parthenium hysterophorus L.	33.0997	-96.6649
Parthenium hysterophorus L.	25.8292	-98.3099
Parthenium hysterophorus L.	30.4947	-97.8281
Parthenium hysterophorus L.	31.0581	-98.1799
Parthenium hysterophorus L.	29.7131	-98.1357
Parthenium hysterophorus L.	30.2213	-97.6461
Parthenium hysterophorus L.	32.8818	-97.2793
Parthenium hysterophorus L.	23.2361	87.06
Parthenium hysterophorus L.	12.9661	77.4618
Parthenium hysterophorus L.	20.7219	-87.5839
Parthenium hysterophorus L.	29.5535	-98.2847
Parthenium hysterophorus L.	-38.1357	-61.8187
Parthenium hysterophorus L.	32.8411	-96.7157
Parthenium hysterophorus L.	20.258	-96.8023
Parthenium hysterophorus L.	29.4417	-98.6361
Parthenium hysterophorus L.	-22.4997	-50.3997
Parthenium hysterophorus L.	-19.2906	-57.02
Parthenium hysterophorus L.	-23.5756	-52.0411
Parthenium hysterophorus L.	-23.0425	-53.4911
Parthenium hysterophorus L.	-23.5314	-51.5911
Parthenium hysterophorus L.	-24.3014	-53.0308
Parthenium hysterophorus L.	32.7819	-96.711
Parthenium hysterophorus L.	30.6511	-97.8124
Parthenium hysterophorus L.	29.585	-98.3968
Parthenium hysterophorus L.	29.6352	-95.6605
Parthenium hysterophorus L.	29.506	-98.3089
Parthenium hysterophorus L.	25.5032	-100.127
Parthenium hysterophorus L.	31.4474	-97.4149
Parthenium hysterophorus L.	29.471	-98.4729
Parthenium hysterophorus L.	-33.5655	-69.2313
Parthenium hysterophorus L.	18.8295	-101.618
Parthenium hysterophorus L.	30.8087	-85.2253
Parthenium hysterophorus L.	29.5801	-95.4168
Parthenium hysterophorus L.	27.4978	-99.4847
Parthenium hysterophorus L.	16.3822	78.8325
Parthenium hysterophorus L.	21.3492	-101.92
Parthenium hysterophorus L.	32.228	-98.2115
Parthenium hysterophorus L.	25.4393	-80.5097
Parthenium hysterophorus L.	28.417	-105.712
Parthenium hysterophorus L.	30.1223	-97.812
Parthenium hysterophorus L.	23.7531	-99.1076
Parthenium hysterophorus L.	22.1248	82.1446
Parthenium hysterophorus L.	29.5996	-98.4787
Parthenium hysterophorus L.	32.74	-96.4609
Parthenium hysterophorus L.	16.3458	-98.0423
Parthenium hysterophorus L.	30.2426	-97.7232
Parthenium hysterophorus L.	31.0644	-97.6339
Parthenium hysterophorus L.	16.2817	-97.8209
Parthenium hysterophorus L.	29.6881	-98.0917
Parthenium hysterophorus L.	32.6806	-97.3014
Parthenium hysterophorus L.	17.077	-61.7984
Parthenium hysterophorus L.	29.5949	-98.4555
Parthenium hysterophorus L.	29.6556	-95.7663
Parthenium hysterophorus L.	18.14	73.8399
Parthenium hysterophorus L.	17.5409	-98.5666
Parthenium hysterophorus L.	30.5241	-97.6174
Parthenium hysterophorus L.	30.3489	-97.743
Parthenium hysterophorus L.	-27.6775	32.2497
Parthenium hysterophorus L.	30.2646	-97.7611
Parthenium hysterophorus L.	21.3332	-101.962
Parthenium hysterophorus L.	-0.188534	-78.3768
Parthenium hysterophorus L.	33.1743	-96.8144
Parthenium hysterophorus L.	28.2738	-105.444
Parthenium hysterophorus L.	26.0949	-97.7378
Parthenium hysterophorus L.	31.752	-104.108
Parthenium hysterophorus L.	30.5139	-97.6369
Parthenium hysterophorus L.	30.0207	-100.205
Parthenium hysterophorus L.	28.4333	-105.434
Parthenium hysterophorus L.	18.1303	-66.1672
Parthenium hysterophorus L.	31.6622	-97.1604
Parthenium hysterophorus L.	30.9072	-99.5482
Parthenium hysterophorus L.	19.2733	-81.2846
Parthenium hysterophorus L.	30.6268	-97.6611
Parthenium hysterophorus L.	30.1708	-99.3792
Parthenium hysterophorus L.	18.6223	-95.3968
Parthenium hysterophorus L.	-25.7647	31.43
Parthenium hysterophorus L.	47.7944	12.1043
Parthenium hysterophorus L.	30.1802	-97.6084
Parthenium hysterophorus L.	23.435	120.445
Parthenium hysterophorus L.	32.6161	-96.8261
Parthenium hysterophorus L.	20.62	-103.354
Parthenium hysterophorus L.	20.2737	-100.961
Parthenium hysterophorus L.	32.8008	-96.7437
Parthenium hysterophorus L.	11.3203	77.4088
Parthenium hysterophorus L.	23.207	120.367
Parthenium hysterophorus L.	11.1787	77.2825
Parthenium hysterophorus L.	33.1822	-96.687
Parthenium hysterophorus L.	32.5215	-97.0853
Parthenium hysterophorus L.	-0.133537	-78.4922
Parthenium hysterophorus L.	33.2328	-96.7097
Parthenium hysterophorus L.	11.5613	77.3677
Parthenium hysterophorus L.	29.5925	-98.4386
Parthenium hysterophorus L.	33.2084	-97.1118
Parthenium hysterophorus L.	29.5547	-98.4574
Parthenium hysterophorus L.	20.5817	-100.379
Parthenium hysterophorus L.	26.1859	-81.7227
Parthenium hysterophorus L.	30.6918	-97.6528
Parthenium hysterophorus L.	32.7875	-97.1989
Parthenium hysterophorus L.	25.4568	-100.249
Parthenium hysterophorus L.	29.7481	-98.7094
Parthenium hysterophorus L.	14.0372	-86.5537
Parthenium hysterophorus L.	28.2596	-105.5
Parthenium hysterophorus L.	31.6347	-97.1906
Parthenium hysterophorus L.	17.0263	-96.7239
Parthenium hysterophorus L.	29.3666	-98.5603
Parthenium hysterophorus L.	32.7849	-96.5842
Parthenium hysterophorus L.	32.7598	-97.4591
Parthenium hysterophorus L.	33.1868	-96.6452
Parthenium hysterophorus L.	25.4631	-80.3762
Parthenium hysterophorus L.	28.0658	-82.4045
Parthenium hysterophorus L.	30.058	-89.936
Parthenium hysterophorus L.	32.6238	-97.4854
Parthenium hysterophorus L.	29.5329	-98.6983
Parthenium hysterophorus L.	30.8785	-96.9688
Parthenium hysterophorus L.	33.0292	-96.6589
Parthenium hysterophorus L.	33.624	-97.156
Parthenium hysterophorus L.	32.9085	-96.8248
Parthenium hysterophorus L.	20.6242	-100.452
Parthenium hysterophorus L.	32.3932	-96.8497
Parthenium hysterophorus L.	28.5037	76.8964
Parthenium hysterophorus L.	30.2672	-97.7431
Parthenium hysterophorus L.	29.6765	-98.1075
Parthenium hysterophorus L.	32.4131	-97.0157
Parthenium hysterophorus L.	32.2327	-98.1993
Parthenium hysterophorus L.	20.6052	-100.38
Parthenium hysterophorus L.	32.8907	-96.8003
Parthenium hysterophorus L.	26.2134	-98.2299
Parthenium hysterophorus L.	23.8076	120.459
Parthenium hysterophorus L.	29.81	-98.7854
Parthenium hysterophorus L.	32.5999	-96.9846
Parthenium hysterophorus L.	20.3865	-99.956
Parthenium hysterophorus L.	25.7098	-100.147
Parthenium hysterophorus L.	33.6384	-96.5936
Parthenium hysterophorus L.	32.9962	-96.6335
Parthenium hysterophorus L.	-0.956025	-80.6385
Parthenium hysterophorus L.	32.9199	-96.8935
Parthenium hysterophorus L.	30.4023	-91.931
Parthenium hysterophorus L.	30.2708	-97.7134
Parthenium hysterophorus L.	30.2035	-98.004
Parthenium hysterophorus L.	32.7716	-96.8408
Parthenium hysterophorus L.	32.8176	-96.8259
Parthenium hysterophorus L.	15.3946	-88.0059
Parthenium hysterophorus L.	20.5862	-100.445
Parthenium hysterophorus L.	22.2979	82.0883
Parthenium hysterophorus L.	29.8911	-97.9286
Parthenium hysterophorus L.	26.1994	-98.1868
Parthenium hysterophorus L.	36.1227	-97.0815
Parthenium hysterophorus L.	36.1238	-97.0603
Parthenium hysterophorus L.	30.4944	-97.8069
Parthenium hysterophorus L.	30.6646	-97.9071
Parthenium hysterophorus L.	32.6128	-97.4972
Parthenium hysterophorus L.	30.4726	-97.6237
Parthenium hysterophorus L.	20.5849	-100.389
Parthenium hysterophorus L.	33.6016	-97.1435
Parthenium hysterophorus L.	13.4164	-86.5389
Parthenium hysterophorus L.	32.7922	-96.8911
Parthenium hysterophorus L.	30.6452	-84.6254
Parthenium hysterophorus L.	19.4818	-99.0901
Parthenium hysterophorus L.	32.6977	-97.6099
Parthenium hysterophorus L.	32.7105	-96.8133
Parthenium hysterophorus L.	31.4212	-97.5072
Parthenium hysterophorus L.	21.8667	-102.207
Parthenium hysterophorus L.	30.3148	-97.7126
Parthenium hysterophorus L.	29.3253	79.0844
Parthenium hysterophorus L.	29.5514	-95.6014
Parthenium hysterophorus L.	20.5394	-104.042
Parthenium hysterophorus L.	30.7663	-91.3949
Parthenium hysterophorus L.	-25.4968	31.5152
Parthenium hysterophorus L.	29.9475	-97.9696
Parthenium hysterophorus L.	11.0052	76.9246
Parthenium hysterophorus L.	32.6915	-97.0059
Parthenium hysterophorus L.	22.0982	82.1549
Parthenium hysterophorus L.	26.8492	-80.6134
Parthenium hysterophorus L.	31.084	-97.896
Parthenium hysterophorus L.	32.584	-96.9385
Parthenium hysterophorus L.	32.3498	-101.574
Parthenium hysterophorus L.	-23.9395	-52.0816
Parthenium hysterophorus L.	32.4288	-96.8178
Parthenium hysterophorus L.	20.6345	-100.459
Parthenium hysterophorus L.	32.644	-97.4714
Parthenium hysterophorus L.	32.7037	-97.3931
Parthenium hysterophorus L.	33.2473	-97.1506
Parthenium hysterophorus L.	32.8925	-96.7522
Parthenium hysterophorus L.	-25.3876	31.7234
Parthenium hysterophorus L.	32.6603	-97.1652
Parthenium hysterophorus L.	32.7727	-96.9594
Parthenium hysterophorus L.	32.3634	-97.4003
Parthenium hysterophorus L.	32.6385	-96.9595
Parthenium hysterophorus L.	33.2109	-96.6939
Parthenium hysterophorus L.	21.0942	-102.379
Parthenium hysterophorus L.	32.8226	-96.6641
Parthenium hysterophorus L.	30.4508	-97.6252
Parthenium hysterophorus L.	20.2976	-103.268
Parthenium hysterophorus L.	30.3866	-97.746
Parthenium hysterophorus L.	19.4789	-101.36
Parthenium hysterophorus L.	20.6596	-87.0968
Parthenium hysterophorus L.	-33.0741	-68.7398
Parthenium hysterophorus L.	-17.7751	-63.2152
Parthenium hysterophorus L.	-27.548	32.6698
Parthenium hysterophorus L.	-22.9428	-46.9938
Parthenium hysterophorus L.	17.0976	-89.0329
Parthenium hysterophorus L.	29.5649	-98.454
Parthenium hysterophorus L.	32.9312	-96.4499
Parthenium hysterophorus L.	29.8183	-100.333
Parthenium hysterophorus L.	29.5163	-98.5847
Parthenium hysterophorus L.	24.3746	-106.866
Parthenium hysterophorus L.	33.0704	-96.7992
Parthenium hysterophorus L.	29.5782	-98.5919
Parthenium hysterophorus L.	-1.84142	-80.7492
Parthenium hysterophorus L.	32.7039	-96.8544
Parthenium hysterophorus L.	27.8619	-98.5062
Parthenium hysterophorus L.	33.2568	-96.6546
Parthenium hysterophorus L.	19.4069	-99.691
Parthenium hysterophorus L.	32.8607	-96.7288
Parthenium hysterophorus L.	23.0123	-99.7128
Parthenium hysterophorus L.	32.6785	-97.4728
Parthenium hysterophorus L.	-12.454	49.4097
Parthenium hysterophorus L.	30.6642	-97.3836
Parthenium hysterophorus L.	18.8821	-99.1914
Parthenium hysterophorus L.	17.3971	78.5198
Parthenium hysterophorus L.	21.3597	-101.936
Parthenium hysterophorus L.	32.7708	-97.4696
Parthenium hysterophorus L.	33.0358	-96.4934
Parthenium hysterophorus L.	30.251	-97.7594
Parthenium hysterophorus L.	0.987005	35.6935
Parthenium hysterophorus L.	14.0244	-86.9685
Parthenium hysterophorus L.	21.3652	-101.898
Parthenium hysterophorus L.	-4.22468	-80.2841
Parthenium hysterophorus L.	23.2465	120.817
Parthenium hysterophorus L.	9.60217	77.1672
Parthenium hysterophorus L.	-1.06747	-80.8369
Parthenium hysterophorus L.	17.9471	-88.6159
Parthenium hysterophorus L.	30.7592	-98.2203
Parthenium hysterophorus L.	20.9859	-89.617
Parthenium hysterophorus L.	-21.7247	-48.3569
Parthenium hysterophorus L.	15.5761	-61.4545
Parthenium hysterophorus L.	26.1515	-97.4529
Parthenium hysterophorus L.	30.6379	-97.5023
Parthenium hysterophorus L.	-27.4691	32.1323
Parthenium hysterophorus L.	27.4426	-99.469
Parthenium hysterophorus L.	29.7219	-98.1245
Parthenium hysterophorus L.	12.967	77.7477
Parthenium hysterophorus L.	-26.3859	31.8705
Parthenium hysterophorus L.	30.2983	-97.7493
Parthenium hysterophorus L.	25.6788	-80.4154
Parthenium hysterophorus L.	30.6428	76.8173
Parthenium hysterophorus L.	22.1722	71.6641
Parthenium hysterophorus L.	14.0073	-86.9998
Parthenium hysterophorus L.	20.6723	-103.434
Parthenium hysterophorus L.	32.7241	-96.781
Parthenium hysterophorus L.	23.5022	120.438
Parthenium hysterophorus L.	28.801	-97.0403
Parthenium hysterophorus L.	28.4523	77.5039
Parthenium hysterophorus L.	0.616742	-78.1054
Parthenium hysterophorus L.	33.2372	-97.1487
Parthenium hysterophorus L.	32.8484	-96.607
Parthenium hysterophorus L.	30.2224	78.7703
Parthenium hysterophorus L.	24.4353	118.314
Parthenium hysterophorus L.	18.3276	-74.3967
Parthenium hysterophorus L.	22.6666	120.504
Parthenium hysterophorus L.	-26.4022	31.867
Parthenium hysterophorus L.	30.6149	-98.0691
Parthenium hysterophorus L.	20.7042	-103.336
Parthenium hysterophorus L.	22.6788	120.5
Parthenium hysterophorus L.	-5.75341	-78.4432
Parthenium hysterophorus L.	29.5463	-98.5661
Parthenium hysterophorus L.	33.1377	-96.7457
Parthenium hysterophorus L.	-1.78718	-80.7326
Parthenium hysterophorus L.	28.2353	-97.3201
Parthenium hysterophorus L.	29.4756	-98.5561
Parthenium hysterophorus L.	29.3591	-95.6063
Parthenium hysterophorus L.	17.8174	-97.7736
Parthenium hysterophorus L.	20.8892	110.56
Parthenium hysterophorus L.	11.2148	76.7332
Parthenium hysterophorus L.	29.7328	-96.9293
Parthenium hysterophorus L.	29.8794	-90.0243
Parthenium hysterophorus L.	31.9631	-102.121
[truncated: 7,236 more rows]
