# Supplementary material for: Predicting the Impact of Climate Change on the Habitat Distribution of Parthenium hysterophorus around the World and in South Korea
Source: Biology (Basel). 2023 Jan 4;12(1):84. doi: 10.3390/biology12010084 (PMC9855788; doi:10.3390/biology12010084)
Supplement: Supplementary file 1 [file biology-12-00084-s001.zip › Table S2.xlsx]

## Sheet: Bioclimate variables
Table S2. List of bioclimatic variables
Code	Description	Unit
Bio01	Annual mean temperature	Degrees Celsius
Bio02	Mean diurnal temperature range	Degrees Celsius
Bio03	Isothermality (BIO2/BIO7) (* 100)	Dimensionless
Bio04	Temperature seasonality	Degrees Celsius
Bio05	Max temperature of warmest month	Degrees Celsius
Bio06	Min temperature of coldest month	Degrees Celsius
Bio07	Temperature annual range	Degrees Celsius
Bio08	Mean temperature of wettest quarter	Degrees Celsius
Bio09	Mean temperature of driest quarter	Degrees Celsius
Bio10	Mean temperature of warmest quarter	Degrees Celsius
Bio11	Mean temperature of coldest quarter	Degrees Celsius
Bio12	Annual precipitation	Millimeters
Bio13	Precipitation of wettest month	Millimeters
Bio14	Precipitation of driest month	Millimeters
Bio15	Precipitation seasonality	Fraction
Bio16	Precipitation of wettest quarter	Millimeters
Bio17	Precipitation of driest quarter	Millimeters
Bio18	Precipitation of warmest quarter	Millimeters
Bio19	Precipitation of coldest quarter	Millimeters
