# Supplementary material for: Predicting the Impact of Climate Change on the Habitat Distribution of Parthenium hysterophorus around the World and in South Korea
Source: Biology (Basel). 2023 Jan 4;12(1):84. doi: 10.3390/biology12010084 (PMC9855788; doi:10.3390/biology12010084)
Supplement: Supplementary file 1 [file biology-12-00084-s001.zip › Table S3.xlsx]

## Sheet: Pearson's correlation test
Table S3. Estimation of Pearson correlation coefficient for selecting bioclimatic varibales.
	Bio1	Bio2	Bio3	Bio4	Bio5	Bio6	Bio7	Bio8	Bio9	Bio10	Bio11	Bio12	Bio13	Bio14	Bio15	Bio16	Bio17	Bio18
Bio1
Bio2	-0.45
Bio3	0.45	0.19
Bio4	-0.68	0.33	-0.81
Bio5	0.73	-0.07	0.03	-0.08
Bio6	0.91	-0.51	0.61	-0.9	0.46
Bio7	-0.7	0.54	-0.67	0.97	-0.07	-0.92
Bio8	0.63	-0.39	-0.08	-0.04	0.68	0.38	-0.12
Bio9	0.76	-0.28	0.61	-0.83	0.38	0.86	-0.8	0.03
Bio10	0.87	-0.37	0.05	-0.23	0.93	0.61	-0.27	0.79	0.46
Bio11	0.96	-0.44	0.62	-0.86	0.55	0.98	-0.86	0.44	0.86	0.7
Bio12	0.68	-0.51	0.15	-0.35	0.49	0.57	-0.42	0.62	0.36	0.7	0.62
Bio13	0.7	-0.45	0.12	-0.29	0.51	0.53	-0.37	0.65	0.34	0.7	0.59	0.93
Bio14	-0.28	-0.05	-0.07	0.08	-0.32	-0.19	0.07	-0.21	-0.23	-0.29	-0.22	0.04	-0.23
Bio15	0.72	-0.28	0.16	-0.25	0.61	0.51	-0.29	0.66	0.38	0.76	0.59	0.65	0.82	-0.61
Bio16	0.72	-0.47	0.15	-0.34	0.5	0.57	-0.42	0.63	0.37	0.69	0.62	0.93	0.99	-0.26	0.81
Bio17	-0.21	-0.08	-0.05	0.05	-0.26	-0.14	0.04	-0.17	-0.17	-0.22	-0.16	0.1	-0.19	0.99	-0.57	-0.21
Bio18	0.66	-0.48	0.06	-0.27	0.47	0.51	-0.36	0.67	0.29	0.67	0.55	0.9	0.97	-0.27	0.79	0.98	-0.24
Bio19	0.06	-0.03	0.34	-0.3	-0.12	0.19	-0.27	-0.29	0.28	-0.1	0.17	0.09	-0.15	0.65	-0.35	-0.15	0.68	-0.26
