# Supplementary material for: Predicting the Impact of Climate Change on the Habitat Distribution of Parthenium hysterophorus around the World and in South Korea
Source: Biology (Basel). 2023 Jan 4;12(1):84. doi: 10.3390/biology12010084 (PMC9855788; doi:10.3390/biology12010084)
Supplement: Supplementary file 1 [file biology-12-00084-s001.zip › Table S4.xlsx]

## Sheet: Contribution in model
Table S4. Contribution of different bioclimatic variables in model performance corresponding to different time periods
Climate change scenarios	Time period	Bio1	Bio2	Bio3	Bio12	Bio13	Bio14
	1973-2000	36.31	0.26	26.03	0.64	28.8	5.26
SSP 245	2021-2040	21.43	0.59	38.82	1.76	30.64	6.73
	2041-2060	37.17	0.54	26.25	3.04	26.87	6.1
	2061-2080	43.26	0.27	17.8	1.82	31.4	5.41
	2081-2100	46.72	0.51	17.67	2.092	27.29	5.68
SSP 585	2021-2040	23.63	0.52	37.72	1.64	30.11	6.35
	2041-2060	45.83	0.47	18.75	2.7	26.56	5.67
	2061-2080	54.11	0.17	16.53	2.41	20.79	5.96
	2081-2100	55.85	0.24	14.15	1.96	22.27	5.49
