# Supplementary material for: Predicting the Impact of Climate Change on the Habitat Distribution of Parthenium hysterophorus around the World and in South Korea
Source: Biology (Basel). 2023 Jan 4;12(1):84. doi: 10.3390/biology12010084 (PMC9855788; doi:10.3390/biology12010084)
Supplement: Supplementary file 1 [file biology-12-00084-s001.zip › Table S5.xlsx]

## Sheet: Sheet1
Table S5. Permutation importance of different bioclimatic variables in model
Climate change scenarios	Time period	Bio1	Bio2	Bio3	Bio12	Bio13	Bio14
Current	1973-2000	34.3342	1.014	19.6007	14.6958	16.2139	14.1414
SSP 245	2021-2040	33.0287	1.0499	23.3766	15.3808	13.9246	13.2394
	2041-2060	34.6642	1.0095	21.6638	16.4954	12.4128	13.7543
	2061-2080	38.9468	1.0115	20.9359	15.1295	11.5995	12.3768
	2081-2100	33.6522	0.8828	22.9101	14.9055	14.4349	13.2145
SSP 585	2021-2040	33.6522	0.8828	22.9101	14.9055	14.4349	13.2145
	2041-2060	35.0719	0.9394	22.3399	15.0485	13.4411	13.1591
	2061-2080	40.4704	0.7797	19.2125	14.4897	12.4972	12.5505
	2081-2100	35.2661	0.997	22.9971	15.5462	12.3789	12.8146
	Average	35.4541	0.951844	21.7719	15.1774	13.482	13.1628
