# Supplementary material for: Predicting the Impact of Climate Change on the Habitat Distribution of Parthenium hysterophorus around the World and in South Korea
Source: Biology (Basel). 2023 Jan 4;12(1):84. doi: 10.3390/biology12010084 (PMC9855788; doi:10.3390/biology12010084)
Supplement: Supplementary file 1 [file biology-12-00084-s001.zip › Table S6.xlsx]

## Sheet: Continental cell counts
Table S6. Estimation of suitable habitat area (km2) of P. hysterophorus in different continents under the current (1973-2000) climate change scenario SSP245 and SSP585.
			SSP245				SSP585
Continent	Total area	1973-2000	2021-2040	2041-2060	2061-2080	2081-2100	2021-2040	2041-2060	2061-2080	2081-2100
Africa	6629265	4.06335e+06	4052070	3389337	4.38534e+06	4.41918e+06	4108842	4068936	4.47166e+06	4507821
Antarctica	15265440	0	0	0	0	94.5	0	0	0	0
Asia	13730769	2225502	2.28834e+06	2410857	2854188	2913534	2409489	2490129	2944116	3073905
Australia	1798479	1.64144e+06	1.73206e+06	1.61823e+06	1789668	1.79393e+06	1645425	1586079	1787166	1.79391e+06
Europe	3.95924e+06	463756	400910	623686	710424	746901	423936	341289	796635	726494
North America	9.57316e+06	1416852	1439190	1.43047e+06	1668087	1702242	1412667	1.42599e+06	1669878	1.7294e+06
Oceania	88200	55350	59296.5	61339.5	73179	74335.5	54918	51034.5	70933.5	70159.5
South America	3.97438e+06	3309093	3279501	3.10878e+06	3479598	3.49706e+06	3368889	3369717	3.48265e+06	3496230
