# Supplementary material for: Predicting the Impact of Climate Change on the Habitat Distribution of Parthenium hysterophorus around the World and in South Korea
Source: Biology (Basel). 2023 Jan 4;12(1):84. doi: 10.3390/biology12010084 (PMC9855788; doi:10.3390/biology12010084)
Supplement: Supplementary file 1 [file biology-12-00084-s001.zip › Table S7.xlsx]

## Sheet: Cell number in different countr
Table S7. Estimation of approximate area of suitable habitat (km2) and mean habiat suitability of Parthenium hysterophorus in different nations of the world under the current and future climate change scenarios SSP 245 and SSP 585.
				SSP245								SSP585
		1973-2000		SSP 2452140		SSP2454160		SSP2456180		SSP245812100		SSP5852140		SSP5854160		SSP5856180		SSP585812100
Country/Place	Total cell count	SH	MS	SH	MS	SH	MS	SH	MS	SH	MS	SH	MS	SH	MS	SH	MS	SH	MS
Paracel Islands	4.5	4.5	4.5	4.5	4.5	4.5	4.5	4.5	4.5	4.5	4.5	4.5	4.5	4.5	4.5	4.5	4.5	4.5	4.5
Svalbard	62158.5	0	0	0	0	0	0	0	0	0	0	0	0	0	0	0	0	0	0
Jan Mayen	297	0	0	0	0	0	0	0	0	0	0	0	0	0	0	0	0	0	0
Greenland	1.66359e+06	0	0	0	0	0	0	0	0	0	0	0	0	0	0	0	0	0	0
Finland	161716	0	0	0	0	0	0	0	0	0	0	0	0	0	0	0	0	0	0
Norway	149450	0	0	0	0	0	0	0	0	0	0	0	0	0	0	0	0	0	0
Iceland	50962.5	0	0	0	0	0	0	0	0	0	0	0	0	0	0	0	0	0	0
Faroe Islands	171	0	0	0	0	0	0	0	0	0	0	0	0	0	0	0	0	0	0
Estonia	18144	0	0	0	0	0	0	0	0	0	0	0	0	0	0	0	0	0	0
Latvia	24682.5	0	0	0	0	0	0	0	0	0	0	0	0	0	0	0	0	0	0
Sweden	203472	0	0	0	0	0	0	0	0	4.5	9.95223e-05	0	0	0	0	0	0	18	0.000398089
Byelarus	73012.5	0	0	0	0	0	0	0	0	0	0	0	0	0	0	0	0	0	0
Lithuania	23823	0	0	0	0	0	0	0	0	0	0	0	0	0	0	0	0	0	0
Ireland	24367.5	20866.5	3.85346	21474	3.96565	23314.5	4.30554	23706	4.37784	24322.5	4.49169	7897.5	1.45845	1485	0.274238	23706	4.37784	22900.5	4.22909
United Kingdom	85126.5	24093	1.27362	22320	1.17989	54904.5	2.90239	68544	3.62341	76950	4.06777	9643.5	0.50978	6021	0.318285	68544	3.62341	64791	3.42501
Denmark	14800.5	0	0	0	0	0	0	13.5	0.00410459	0	0	0	0	0	0	13.5	0.00410459	22.5	0.00684099
Poland	106042	0	0	0	0	4.5	0.000190961	1165.5	0.0494589	0	0	0	0	0	0	1165.5	0.0494589	18	0.000763845
Man, Isle of	211.5	157.5	3.35106	180	3.82979	211.5	4.5	211.5	4.5	211.5	4.5	4.5	0.0957447	0	0	211.5	4.5	207	4.40426
Ukraine	190426	0	0	0	0	58.5	0.00138242	1147.5	0.0271168	238.5	0.00563603	0	0	0	0	1147.5	0.0271168	585	0.0138242
Mongolia	478192	0	0	0	0	0	0	0	0	0	0	0	0	0	0	0	0	0	0
Belgium	10147.5	666	0.295344	49.5	0.0219512	6997.5	3.1031	6682.5	2.96341	6502.5	2.88359	144	0.0638581	0	0	6682.5	2.96341	4900.5	2.17317
Netherlands	11668.5	900	0.347088	139.5	0.0537987	9468	3.65137	10125	3.90474	9859.5	3.80235	1728	0.66641	0	0	10125	3.90474	9801	3.77979
Czech Republic	25465.5	0	0	0	0	0	0	18	0.00318077	0	0	0	0	0	0	18	0.00318077	0	0
Luxembourg	841.5	0	0	0	0	247.5	1.32353	99	0.529412	36	0.192513	0	0	0	0	99	0.529412	9	0.0481283
Slovakia	15543	0	0	0	0	0	0	1210.5	0.350463	4.5	0.00130284	0	0	0	0	1210.5	0.350463	9	0.00260567
Guernsey	27	0	0	0	0	22.5	3.75	0	0	0	0	0	0	0	0	0	0	0	0
Jersey	40.5	22.5	2.5	0	0	40.5	4.5	27	3	31.5	3.5	0	0	0	0	27	3	22.5	2.5
Austria	26095.5	63	0.0108639	9	0.00155199	949.5	0.163735	3159	0.544749	805.5	0.138903	13.5	0.00232799	9	0.00155199	3159	0.544749	1800	0.310398
Hungary	28516.5	36	0.00568092	0	0	283.5	0.0447373	8446.5	1.33289	1507.5	0.237889	9	0.00142023	0	0	8446.5	1.33289	1885.5	0.297538
Moldova	10372.5	0	0	0	0	0	0	0	0	0	0	0	0	0	0	0	0	0	0
Romania	71235	594	0.0375237	0	0	4306.5	0.272047	20448	1.29172	9774	0.617435	85.5	0.00540114	0	0	20448	1.29172	9846	0.621984
Switzerland	12622.5	319.5	0.113904	4.5	0.00160428	2668.5	0.951337	3361.5	1.1984	1948.5	0.694652	67.5	0.0240642	18	0.00641711	3361.5	1.1984	3109.5	1.10856
Germany	118908	1026	0.0388283	0	0	12982.5	0.491315	21672	0.820163	16596	0.628065	90	0.00340599	0	0	21672	0.820163	12766.5	0.48314
Liechtenstein	49.5	4.5	0.409091	0	0	27	2.45455	27	2.45455	22.5	2.04545	0	0	0	0	27	2.45455	27	2.45455
St. Pierre and Miquelon	99	0	0	0	0	0	0	0	0	0	0	0	0	0	0	0	0	0	0
Canada	4.35202e+06	1336.5	0.00138195	1327.5	0.00137264	1201.5	0.00124235	6642	0.00686785	7888.5	0.00815673	463.5	0.00047926	337.5	0.000348976	6642	0.00686785	5607	0.00579766
Slovenia	6196.5	1048.5	0.761438	18	0.0130719	2929.5	2.12745	3663	2.66013	3258	2.36601	391.5	0.284314	67.5	0.0490196	3663	2.66013	3577.5	2.59804
Serbia	25758	7969.5	1.3923	2812.5	0.491352	13522.5	2.36242	20974.5	3.66431	15349.5	2.6816	6421.5	1.12186	1138.5	0.198899	20974.5	3.66431	17374.5	3.03538
Uzbekistan	125424	1710	0.0613519	1129.5	0.0405245	4815	0.172754	11425.5	0.409928	7479	0.268334	1854	0.0665184	2817	0.101069	11425.5	0.409928	15552	0.557979
Bosnia and Herzegovina	15012	7699.5	2.308	4203	1.25989	10674	3.19964	11227.5	3.36556	10048.5	3.01214	6907.5	2.07059	6318	1.89388	11227.5	3.36556	11776.5	3.53013
Kazakhstan	854680	0	0	0	0	22.5	0.000118465	4216.5	0.0222004	1975.5	0.0104013	0	0	112.5	0.000592327	4216.5	0.0222004	6255	0.0329334
Russia	7.54027e+06	108	6.44539e-05	81	4.83405e-05	2925	0.00174563	6349.5	0.00378935	5652	0.00337309	67.5	4.02837e-05	40.5	2.41702e-05	6349.5	0.00378935	7132.5	0.00425665
Bulgaria	31572	4432.5	0.63177	1624.5	0.231542	7861.5	1.12051	22653	3.22876	17365.5	2.47513	6795	0.968501	441	0.0628563	22653	3.22876	16443	2.34364
San Marino	13.5	13.5	4.5	9	3	13.5	4.5	13.5	4.5	13.5	4.5	13.5	4.5	13.5	4.5	13.5	4.5	13.5	4.5
Monaco	4.5	0	0	0	0	4.5	4.5	4.5	4.5	4.5	4.5	0	0	0	0	4.5	4.5	4.5	4.5
Georgia	19714.5	3573	0.815567	3330	0.7601	7335	1.67428	7929	1.80986	7375.5	1.68352	3208.5	0.732367	3168	0.723123	7929	1.80986	8307	1.89614
Montenegro	3910.5	958.5	1.10299	504	0.579977	1768.5	2.0351	1809	2.0817	1624.5	1.86939	580.5	0.668009	621	0.714614	1809	2.0817	2007	2.30955
Kyrgyzstan	55750.5	0	0	0	0	0	0	45	0.00363225	18	0.0014529	0	0	0	0	45	0.00363225	378	0.0305109
Croatia	15705	6529.5	1.87092	2682	0.768481	11884.5	3.4053	14094	4.0384	13360.5	3.82822	7375.5	2.11332	4630.5	1.32679	14094	4.0384	14089.5	4.03711
France	166581	107991	2.91726	79587	2.14995	138470	3.7406	146380	3.95431	140679	3.80029	89568	2.41958	63306	1.71014	146380	3.95431	126711	3.42296
North Korea	33543	0	0	0	0	0	0	49.5	0.00664073	58.5	0.00784814	0	0	0	0	49.5	0.00664073	1030.5	0.138248
Turkmenistan	127364	445.5	0.0157404	72	0.0025439	6795	0.240081	5989.5	0.211621	5557.5	0.196357	130.5	0.00461082	9	0.000317987	5989.5	0.211621	9630	0.340247
Albania	7956	5661	3.20192	4810.5	2.72087	6885	3.89423	6934.5	3.92223	6961.5	3.9375	5193	2.93722	4981.5	2.81759	6934.5	3.92223	7065	3.99604
Andorra	144	0	0	0	0	9	0.28125	9	0.28125	9	0.28125	0	0	0	0	9	0.28125	9	0.28125
Macedonia	7150.5	670.5	0.421963	108	0.0679673	1665	1.04783	5332.5	3.35588	4783.5	3.01038	445.5	0.280365	63	0.0396476	5332.5	3.35588	4072.5	2.56293
Turkey	210321	65691	1.40552	65484	1.40109	79078.5	1.69195	120393	2.57591	116672	2.49629	72873	1.55918	67878	1.45231	120393	2.57591	120285	2.5736
Tajikistan	38092.5	3186	0.376373	3411	0.402953	4360.5	0.515121	5503.5	0.650148	4828.5	0.570408	3690	0.435913	4153.5	0.490667	5503.5	0.650148	6565.5	0.775605
Armenia	8149.5	0	0	0	0	36	0.0198785	67.5	0.0372722	220.5	0.121756	0	0	0	0	67.5	0.0372722	94.5	0.0521811
Azerbaijan	23517	45	0.00861079	0	0	495	0.0947187	2709	0.51837	1305	0.249713	0	0	0	0	2709	0.51837	2475	0.473594
Afghanistan	162225	9112.5	0.252774	9391.5	0.260513	18621	0.516533	21181.5	0.587559	18175.5	0.504175	9009	0.249903	11677.5	0.323925	21181.5	0.587559	39087	1.08424
Italy	85459.5	44946	2.3667	34474.5	1.81531	58387.5	3.07448	64584	3.40077	62401.5	3.28585	44784	2.35817	37926	1.99705	64584	3.40077	63540	3.3458
Iraq	109256	1165.5	0.0480044	823.5	0.0339182	17869.5	0.736006	16632	0.685036	15345	0.632028	679.5	0.0279871	693	0.0285432	16632	0.685036	18792	0.774002
Tunisia	39204	14035.5	1.61105	13936.5	1.59969	14679	1.68492	18225	2.09194	18369	2.10847	15264	1.75207	12244.5	1.40548	18225	2.09194	18193.5	2.08833
Syria	48150	5463	0.510561	5868	0.548411	15597	1.45766	15844.5	1.48079	14013	1.30963	6052.5	0.565654	6390	0.597196	15844.5	1.48079	15898.5	1.48584
Algeria	553388	34650	0.281765	31702.5	0.257796	34960.5	0.284289	59755.5	0.485916	57483	0.467436	34614	0.281472	30838.5	0.25077	59755.5	0.485916	55755	0.453385
Pakistan	212458	125852	2.66561	132291	2.802	132147	2.79895	160218	3.39351	157635	3.3388	138438	2.9322	142785	3.02427	160218	3.39351	163989	3.47339
Gibraltar	4.5	4.5	4.5	4.5	4.5	4.5	4.5	4.5	4.5	4.5	4.5	4.5	4.5	4.5	4.5	4.5	4.5	4.5	4.5
Malta	81	54	3	0	0	81	4.5	81	4.5	81	4.5	9	0.5	0	0	81	4.5	81	4.5
Morocco	99688.5	36837	1.66284	34312.5	1.54889	46687.5	2.1075	59242.5	2.67424	59044.5	2.6653	38947.5	1.75811	34816.5	1.57164	59242.5	2.67424	58806	2.65454
Cyprus	2344.5	2344.5	4.5	2344.5	4.5	2340	4.49136	2344.5	4.5	2344.5	4.5	2344.5	4.5	2344.5	4.5	2344.5	4.5	2344.5	4.5
Greece	32877	23751	3.25089	20241	2.77046	26761.5	3.66295	30762	4.21051	30028.5	4.11011	23647.5	3.23672	20830.5	2.85115	30762	4.21051	29506.5	4.03867
Lebanon	2551.5	1521	2.68254	1782	3.14286	1984.5	3.5	2106	3.71429	2119.5	3.7381	1660.5	2.92857	1714.5	3.02381	2106	3.71429	2151	3.79365
Japan	95764.5	6633	0.311686	8698.5	0.408745	14791.5	0.695057	34168.5	1.60559	33232.5	1.5616	12942	0.608148	13887	0.652554	34168.5	1.60559	37440	1.75932
South Korea	25150.5	562.5	0.100644	1093.5	0.195652	2839.5	0.508052	16353	2.92593	16380	2.80998	2385	0.426731	3703.5	0.662641	16353	2.92593	19215	343.8
Jordan	21933	126	0.0258515	288	0.059089	2556	0.524415	2394	0.491178	1872	0.384079	292.5	0.0600123	346.5	0.0710915	2394	0.491178	2632.5	0.540111
Libya	381992	810	0.0095421	1309.5	0.0154264	9747	0.114823	8743.5	0.103002	8424	0.0992378	1408.5	0.0165926	3190.5	0.0375853	8743.5	0.103002	10908	0.1285
Portugal	24552	24466.5	4.48433	24259.5	4.44639	24106.5	4.41835	24498	4.4901	24511.5	4.49258	24250.5	4.44474	24232.5	4.44144	24498	4.4901	24507	4.49175
Mexico	449658	416808	4.17125	417766	4.18084	423135	4.23457	428890	4.29217	428517	4.28843	419688	4.20007	420782	4.21102	428890	4.29217	430196	4.30523
West Bank	1444.5	639	1.99065	738	2.29907	1341	4.17757	1309.5	4.07944	1278	3.98131	769.5	2.3972	805.5	2.50935	1309.5	4.07944	1309.5	4.07944
Saudi Arabia	450279	14715	0.147059	17361	0.173502	41818.5	0.417926	44599.5	0.445719	54265.5	0.542319	18463.5	0.184521	18112.5	0.181013	44599.5	0.445719	48528	0.484979
Israel	5089.5	1714.5	1.51592	1804.5	1.59549	2592	2.29178	2565	2.2679	2344.5	2.07294	1899	1.67905	1899	1.67905	2565	2.2679	2592	2.29178
Egypt	234450	0	0	0	0	202.5	0.00388676	126	0.00241843	31.5	0.000604607	0	0	0	0	126	0.00241843	270	0.00518234
Gaza Strip	103.5	31.5	1.36957	31.5	1.36957	103.5	4.5	103.5	4.5	103.5	4.5	49.5	2.15217	58.5	2.54348	103.5	4.5	103.5	4.5
Nepal	35073	25938	3.32794	26284.5	3.3724	26473.5	3.39665	27459	3.52309	27783	3.56467	25866	3.31871	25803	3.31062	27459	3.52309	27715.5	3.556
Kuwait	3870	0	0	0	0	0	0	0	0	0	0	0	0	0	0	0	0	0	0
Myanmar (Burma)	149418	146268	4.40513	143150	4.31121	147586	4.44484	148028	4.45812	148095	4.46016	145296	4.37586	146619	4.4157	148028	4.45812	148486	4.47195
Bhutan	9400.5	5130	2.45572	5634	2.69698	5814	2.78315	6331.5	3.03088	6534	3.12781	5328	2.5505	5409	2.58928	6331.5	3.03088	6547.5	3.13427
Midway Islands	4.5	4.5	4.5	4.5	4.5	4.5	4.5	4.5	4.5	4.5	4.5	4.5	4.5	4.5	4.5	4.5	4.5	4.5	4.5
Spain	137583	107050	3.50136	110156	3.60291	109962	3.59659	133754	4.37475	134032	4.38387	109372	3.5773	95751	3.13178	133754	4.37475	132354	4.32897
Western Sahara	62217	0	0	0	0	0	0	0	0	0	0	0	0	0	0	0	0	4419	0.319615
Mauritania	232952	2227.5	0.0430293	1485	0.0286862	5134.5	0.0991848	16708.5	0.322764	20146.5	0.389177	1471.5	0.0284254	1143	0.0220797	16708.5	0.322764	10696.5	0.206628
Iran	404622	68850	0.765715	60498	0.672828	103707	1.15338	165892	1.84497	159444	1.77326	74322	0.826571	79497	0.884125	165892	1.84497	183704	2.04306
Bangladesh	30991.5	30991.5	4.5	30991.5	4.5	30991.5	4.5	30991.5	4.5	30991.5	4.5	30991.5	4.5	30991.5	4.5	30991.5	4.5	30991.5	4.5
Bahrain	144	0	0	0	0	0	0	0	0	0	0	0	0	0	0	0	0	0	0
Qatar	2596.5	0	0	0	0	0	0	0	0	0	0	0	0	0	0	0	0	0	0
United Arab Emirates	16060.5	459	0.128607	409.5	0.114738	2371.5	0.664472	2349	0.658168	2484	0.695993	684	0.19165	639	0.179042	2349	0.658168	2277	0.637994
Taiwan	8244	8010	4.37227	7992	4.36245	8230.5	4.49263	8163	4.45579	8194.5	4.47298	7866	4.29367	7803	4.25928	8163	4.45579	8158.5	4.45333
Mali	276435	86908.5	1.41476	82701	1.34626	45553.5	0.741551	118341	1.92644	113198	1.84271	78430.5	1.27675	64188	1.0449	118341	1.92644	115992	1.8882
Oman	69093	5413.5	0.352579	5809.5	0.37837	8208	0.534584	11862	0.772567	12780	0.832356	6673.5	0.434642	6394.5	0.416471	11862	0.772567	12622.5	0.822098
Niger	260834	46908	0.809275	37224	0.642203	40.5	0.000698722	98869.5	1.70573	85788	1.48005	53577	0.924331	49086	0.846851	98869.5	1.70573	118566	2.04555
Chad	278082	104823	1.69627	100530	1.6268	48411	0.7834	152500	2.46781	142785	2.31059	114016	1.84505	110084	1.7814	152500	2.46781	166320	2.69144
Vietnam	71149.5	70920	4.48548	70974	4.4889	71149.5	4.5	71149.5	4.5	71149.5	4.5	70902	4.48435	70897.5	4.48406	71149.5	4.5	71149.5	4.5
Laos	50940	50031	4.4197	50004	4.41731	50940	4.5	50940	4.5	50940	4.5	49819.5	4.40102	49743	4.39426	50940	4.5	50940	4.5
Sudan	540801	292532	2.43415	288207	2.39817	154368	1.28449	343944	2.86195	338112	2.81343	295700	2.46051	308493	2.56697	343944	2.86195	358641	2.98425
Cuba	24367.5	24367.5	4.5	24367.5	4.5	24367.5	4.5	24367.5	4.5	24367.5	4.5	24367.5	4.5	24367.5	4.5	24367.5	4.5	24367.5	4.5
Turks and Caicos Islands	22.5	22.5	4.5	22.5	4.5	22.5	4.5	22.5	4.5	22.5	4.5	22.5	4.5	22.5	4.5	22.5	4.5	22.5	4.5
Bahamas, The	2281.5	2281.5	4.5	2281.5	4.5	2281.5	4.5	2281.5	4.5	2281.5	4.5	2281.5	4.5	2281.5	4.5	2281.5	4.5	2281.5	4.5
Thailand	111478	110992	4.48038	110218	4.44914	111478	4.5	111182	4.48801	111384	4.49619	110398	4.4564	110331	4.45368	111182	4.48801	111186	4.48819
China	2.46283e+06	347994	0.635844	451364	0.824717	474696	0.867349	648958	1.18576	646173	1.18067	494352	0.903264	553748	1.01179	648958	1.18576	694426	1.26883
United States	2885571	839786	1.30963	862636	1.34527	856188	1.33521	1073475	1.67407	1.10485e+06	1.723	835142	1.30239	846189	1.31962	1073475	1.67407	1132587	1.76625
Haiti	5800.5	5800.5	4.5	5800.5	4.5	5800.5	4.5	5800.5	4.5	5800.5	4.5	5800.5	4.5	5800.5	4.5	5800.5	4.5	5800.5	4.5
Dominican Republic	10732.5	10719	4.49434	10732.5	4.5	10732.5	4.5	10732.5	4.5	10732.5	4.5	10732.5	4.5	10732.5	4.5	10732.5	4.5	10732.5	4.5
Cayman Islands	40.5	40.5	4.5	40.5	4.5	40.5	4.5	40.5	4.5	40.5	4.5	40.5	4.5	40.5	4.5	40.5	4.5	40.5	4.5
Wake Island	4.5	4.5	4.5	4.5	4.5	4.5	4.5	4.5	4.5	4.5	4.5	4.5	4.5	4.5	4.5	4.5	4.5	4.5	4.5
Jamaica	2434.5	2434.5	4.5	2434.5	4.5	2434.5	4.5	2434.5	4.5	2434.5	4.5	2434.5	4.5	2434.5	4.5	2434.5	4.5	2434.5	4.5
Puerto Rico	1998	1998	4.5	1998	4.5	1998	4.5	1998	4.5	1998	4.5	1998	4.5	1998	4.5	1998	4.5	1998	4.5
Belize	4756.5	4756.5	4.5	4756.5	4.5	4756.5	4.5	4756.5	4.5	4756.5	4.5	4756.5	4.5	4756.5	4.5	4756.5	4.5	4756.5	4.5
British Virgin Islands	22.5	22.5	4.5	22.5	4.5	22.5	4.5	22.5	4.5	22.5	4.5	22.5	4.5	22.5	4.5	22.5	4.5	22.5	4.5
Anguilla	22.5	22.5	4.5	22.5	4.5	22.5	4.5	22.5	4.5	22.5	4.5	22.5	4.5	22.5	4.5	22.5	4.5	22.5	4.5
Eritrea	26266.5	20988	3.59568	21694.5	3.71672	18171	3.11307	24237	4.1523	24295.5	4.16233	21334.5	3.65505	20641.5	3.53632	24237	4.1523	24340.5	4.17004
Guatemala	23958	23611.5	4.43492	23796	4.46957	23931	4.49493	23958	4.5	23958	4.5	23859	4.4814	23868	4.4831	23958	4.5	23958	4.5
Virgin Islands	40.5	40.5	4.5	40.5	4.5	40.5	4.5	40.5	4.5	40.5	4.5	40.5	4.5	40.5	4.5	40.5	4.5	40.5	4.5
St. Kitts and Nevis	40.5	40.5	4.5	40.5	4.5	40.5	4.5	40.5	4.5	40.5	4.5	40.5	4.5	40.5	4.5	40.5	4.5	40.5	4.5
Antigua and Barbuda	67.5	67.5	4.5	67.5	4.5	67.5	4.5	67.5	4.5	67.5	4.5	67.5	4.5	67.5	4.5	67.5	4.5	67.5	4.5
Montserrat	27	27	4.5	27	4.5	27	4.5	27	4.5	27	4.5	27	4.5	27	4.5	27	4.5	27	4.5
Senegal	42574.5	36504	3.85837	34411.5	3.63719	35968.5	3.80177	40009.5	4.22889	41733	4.41106	29956.5	3.16631	22815	2.41148	40009.5	4.22889	39456	4.17038
Guadeloupe	360	360	4.5	360	4.5	360	4.5	360	4.5	360	4.5	360	4.5	360	4.5	360	4.5	360	4.5
Honduras	24336	24336	4.5	24336	4.5	24336	4.5	24336	4.5	24336	4.5	24336	4.5	24336	4.5	24336	4.5	24336	4.5
Dominica	166.5	166.5	4.5	166.5	4.5	166.5	4.5	166.5	4.5	166.5	4.5	166.5	4.5	166.5	4.5	166.5	4.5	166.5	4.5
Cape Verde	207	198	4.30435	139.5	3.03261	171	3.71739	207	4.5	207	4.5	126	2.73913	198	4.30435	207	4.5	207	4.5
Northern Mariana Islands	31.5	31.5	4.5	31.5	4.5	31.5	4.5	31.5	4.5	31.5	4.5	31.5	4.5	31.5	4.5	31.5	4.5	31.5	4.5
Burkina Faso	58693.5	58221	4.46377	57600	4.41616	39042	2.99333	58693.5	4.5	58693.5	4.5	58320	4.47136	56236.5	4.31162	58693.5	4.5	58693.5	4.5
Nicaragua	27621	27229.5	4.43622	27328.5	4.45235	27553.5	4.489	27621	4.5	27621	4.5	27324	4.45161	27346.5	4.45528	27621	4.5	27621	4.5
Ethiopia	240201	224114	4.19861	225770	4.22964	231422	4.33552	239535	4.48752	239216	4.48154	231296	4.33316	231903	4.34454	239535	4.48752	239112	4.4796
Martinique	265.5	265.5	4.5	265.5	4.5	265.5	4.5	265.5	4.5	265.5	4.5	265.5	4.5	265.5	4.5	265.5	4.5	265.5	4.5
Cambodia	39190.5	38668.5	4.44006	38538	4.42508	39190.5	4.5	38587.5	4.43076	38907	4.46745	37296	4.28247	37431	4.29797	38587.5	4.43076	38673	4.44058
El Salvador	4455	4441.5	4.48636	4441.5	4.48636	4455	4.5	4455	4.5	4455	4.5	4441.5	4.48636	4441.5	4.48636	4455	4.5	4455	4.5
St. Lucia	148.5	148.5	4.5	148.5	4.5	148.5	4.5	148.5	4.5	148.5	4.5	148.5	4.5	148.5	4.5	148.5	4.5	148.5	4.5
Nigeria	194314	191988	4.44612	193752	4.48697	114282	2.64658	194314	4.5	194314	4.5	193986	4.49239	193257	4.47551	194314	4.5	194314	4.5
Gambia, The	2331	2331	4.5	2331	4.5	1368	2.64093	2331	4.5	2331	4.5	2331	4.5	1935	3.73552	2331	4.5	2331	4.5
Guam	153	153	4.5	153	4.5	153	4.5	153	4.5	153	4.5	153	4.5	153	4.5	153	4.5	153	4.5
St. Vincent and the Grenadines	72	72	4.5	72	4.5	72	4.5	72	4.5	72	4.5	72	4.5	72	4.5	72	4.5	72	4.5
Barbados	94.5	94.5	4.5	94.5	4.5	94.5	4.5	94.5	4.5	94.5	4.5	94.5	4.5	94.5	4.5	94.5	4.5	94.5	4.5
Cameroon	98257.5	98235	4.49897	98239.5	4.49918	84100.5	3.85164	98248.5	4.49959	98248.5	4.49959	98235	4.49897	98235	4.49897	98248.5	4.49959	98248.5	4.49959
Yemen	92511	14233.5	0.692358	17388	0.845802	13014	0.633038	27562.5	1.34072	25254	1.22843	18918	0.920226	21820.5	1.06141	27562.5	1.34072	31797	1.5467
Djibouti	4644	1035	1.00291	1516.5	1.46948	1894.5	1.83576	3528	3.4186	3379.5	3.27471	2439	2.36337	2623.5	2.54215	3528	3.4186	3568.5	3.45785
Guinea-Bissau	6943.5	6412.5	4.15587	6561	4.25211	6322.5	4.09754	6943.5	4.5	6943.5	4.5	6561	4.25211	6943.5	4.5	6943.5	4.5	6943.5	4.5
Guinea	52425	46867.5	4.02296	47020.5	4.03609	47164.5	4.04845	51039	4.38103	50575.5	4.34124	47614.5	4.08708	48604.5	4.17206	51039	4.38103	52218	4.48223
Aruba	45	45	4.5	45	4.5	45	4.5	45	4.5	45	4.5	45	4.5	45	4.5	45	4.5	45	4.5
Colombia	240062	204314	3.8299	185378	3.47494	105399	1.97572	227488	4.26432	225441	4.22594	218578	4.0973	218106	4.08844	227488	4.26432	228578	4.28473
Benin	24795	24795	4.5	24795	4.5	23800.5	4.31951	24795	4.5	24795	4.5	24795	4.5	24795	4.5	24795	4.5	24795	4.5
Netherlands Antilles	103.5	103.5	4.5	103.5	4.5	103.5	4.5	103.5	4.5	103.5	4.5	103.5	4.5	103.5	4.5	103.5	4.5	103.5	4.5
Grenada	76.5	76.5	4.5	76.5	4.5	76.5	4.5	76.5	4.5	76.5	4.5	76.5	4.5	76.5	4.5	76.5	4.5	76.5	4.5
India	722236	670612	4.17835	671332	4.18284	673304	4.19512	681340	4.24519	683055	4.25587	670077	4.17501	673006	4.19327	681340	4.24519	685930	4.27379
Venezuela	192654	187420	4.37776	183393	4.28368	180153	4.208	192555	4.49769	192506	4.49653	192334	4.49254	192366	4.49327	192555	4.49769	192596	4.49863
Somalia	134874	81508.5	2.71949	81873	2.73165	82588.5	2.75552	114228	3.81116	106664	3.55877	90706.5	3.02637	101858	3.39842	114228	3.81116	114318	3.81416
Costa Rica	10872	9526.5	3.94309	8631	3.57243	7744.5	3.2055	10197	4.22061	10282.5	4.256	8500.5	3.51842	9310.5	3.85368	10197	4.22061	10327.5	4.27463
Ghana	50764.5	50764.5	4.5	50764.5	4.5	50764.5	4.5	50764.5	4.5	50764.5	4.5	50764.5	4.5	50764.5	4.5	50764.5	4.5	50764.5	4.5
Togo	12150	12118.5	4.48833	12150	4.5	12150	4.5	12150	4.5	12150	4.5	12150	4.5	12150	4.5	12150	4.5	12150	4.5
Central African Republic	131126	131126	4.5	131126	4.5	128012	4.39313	131126	4.5	131126	4.5	131126	4.5	131126	4.5	131126	4.5	131126	4.5
Trinidad and Tobago	985.5	985.5	4.5	985.5	4.5	985.5	4.5	985.5	4.5	985.5	4.5	985.5	4.5	985.5	4.5	985.5	4.5	985.5	4.5
Sierra Leone	15354	15354	4.5	15295.5	4.48285	11853	3.47392	15354	4.5	15354	4.5	15354	4.5	15354	4.5	15354	4.5	15354	4.5
Sri Lanka	14004	14004	4.5	13986	4.49422	14004	4.5	14004	4.5	14004	4.5	13752	4.41902	13585.5	4.36552	14004	4.5	14004	4.5
Philippines	59476.5	58761	4.44587	56097	4.24431	55746	4.21775	59116.5	4.47276	59458.5	4.49864	56443.5	4.27052	56178	4.25044	59116.5	4.47276	59287.5	4.4857
Panama	15525	14818.5	4.29522	13954.5	4.04478	6957	2.01652	15331.5	4.44391	15358.5	4.45174	13941	4.04087	14409	4.17652	15331.5	4.44391	15340.5	4.44652
Guyana	44658	44658	4.5	44658	4.5	44658	4.5	44658	4.5	44658	4.5	44658	4.5	44658	4.5	44658	4.5	44658	4.5
Liberia	20380.5	20353.5	4.49404	19962	4.4076	19750.5	4.3609	20380.5	4.5	20380.5	4.5	20380.5	4.5	20380.5	4.5	20380.5	4.5	20380.5	4.5
Pacific Islands (Palau)	90	90	4.5	0	0	90	4.5	90	4.5	90	4.5	90	4.5	90	4.5	90	4.5	90	4.5
Marshall Islands	4.5	0	0	0	0	0	0	4.5	4.5	0	0	0	0	0	0	4.5	4.5	4.5	4.5
Federated States of Micronesia	81	0	0	0	0	0	0	0	0	0	0	0	0	0	0	0	0	0	0
Suriname	30586.5	30586.5	4.5	30586.5	4.5	30586.5	4.5	30586.5	4.5	30586.5	4.5	30586.5	4.5	30586.5	4.5	30586.5	4.5	30586.5	4.5
French Guiana	17617.5	17617.5	4.5	17617.5	4.5	17617.5	4.5	17617.5	4.5	17617.5	4.5	17617.5	4.5	17617.5	4.5	17617.5	4.5	17617.5	4.5
Zaire	492111	491872	4.49782	491936	4.4984	474664	4.34046	492070	4.49963	492088	4.49979	491724	4.49646	491350	4.49305	492070	4.49963	492070	4.49963
Ivory Coast	68422.5	68422.5	4.5	68422.5	4.5	68422.5	4.5	68422.5	4.5	68422.5	4.5	68422.5	4.5	68422.5	4.5	68422.5	4.5	68422.5	4.5
Brunei	1206	22.5	0.0839552	0	0	13.5	0.0503731	526.5	1.96455	369	1.37687	13.5	0.0503731	63	0.235075	526.5	1.96455	832.5	3.10634
Kenya	122818	118228	4.33183	117328	4.29885	107343	3.93299	122558	4.49044	121676	4.45812	120460	4.4136	120519	4.41575	122558	4.49044	122688	4.49522
Malaysia	69025.5	43582.5	2.84129	40486.5	2.63945	39073.5	2.54733	57933	3.77684	50386.5	3.28486	43582.5	2.84129	44527.5	2.90289	57933	3.77684	59404.5	3.87278
Uganda	50967	50863.5	4.49086	50850	4.48967	50836.5	4.48848	50886	4.49285	50917.5	4.49563	50809.5	4.48609	50787	4.48411	50886	4.49285	50877	4.49205
Congo	72643.5	72643.5	4.5	72643.5	4.5	66910.5	4.14486	72643.5	4.5	72643.5	4.5	72607.5	4.49777	71073	4.40271	72643.5	4.5	72643.5	4.5
Equatorial Guinea	5629.5	5629.5	4.5	5629.5	4.5	5512.5	4.40647	5629.5	4.5	5629.5	4.5	5625	4.4964	5625	4.4964	5629.5	4.5	5629.5	4.5
Gabon	54931.5	54931.5	4.5	54931.5	4.5	54297	4.44802	54931.5	4.5	54931.5	4.5	54724.5	4.48304	54333	4.45097	54931.5	4.5	54931.5	4.5
Kiribati	94.5	49.5	2.35714	63	3	58.5	2.78571	63	3	63	3	49.5	2.35714	40.5	1.92857	63	3	49.5	2.35714
Singapore	126	126	4.5	126	4.5	126	4.5	126	4.5	126	4.5	126	4.5	126	4.5	126	4.5	126	4.5
Sao Tome and Principe	211.5	211.5	4.5	211.5	4.5	211.5	4.5	211.5	4.5	211.5	4.5	211.5	4.5	211.5	4.5	211.5	4.5	211.5	4.5
Ecuador	52974	42372	3.59939	39402	3.34709	32998.5	2.80313	52492.5	4.4591	52029	4.41972	50022	4.24924	50049	4.25153	52492.5	4.4591	52722	4.47859
Peru	276070	187893	3.06269	182061	2.96763	184797	3.01223	223479	3.64275	224510	3.65955	199143	3.24607	201254	3.28047	223479	3.64275	230360	3.7549
Jarvis Island	4.5	0	0	0	0	0	0	0	0	0	0	0	0	0	0	0	0	0	0
Nauru	4.5	4.5	4.5	4.5	4.5	4.5	4.5	4.5	4.5	4.5	4.5	4.5	4.5	4.5	4.5	4.5	4.5	4.5	4.5
Brazil	1830393	1805931	4.43986	1.7928e+06	4.40759	1.72603e+06	4.24343	1830393	4.5	1827963	4.49403	1827585	4.4931	1.82792e+06	4.49393	1830393	4.5	1830393	4.5
Rwanda	5296.5	5283	4.48853	5283	4.48853	5269.5	4.47706	5283	4.48853	5287.5	4.49235	5278.5	4.48471	5256	4.46559	5283	4.48853	5283	4.48853
Burundi	5733	5733	4.5	5733	4.5	5733	4.5	5733	4.5	5733	4.5	5733	4.5	5733	4.5	5733	4.5	5733	4.5
Seychelles	54	54	4.5	54	4.5	54	4.5	54	4.5	54	4.5	54	4.5	54	4.5	54	4.5	54	4.5
Papua New Guinea	95148	62712	2.96595	49747.5	2.3528	71851.5	3.3982	82602	3.90664	82206	3.88791	62806.5	2.97042	64710	3.06044	82602	3.90664	85621.5	4.04945
Tanzania, United Republic of	199552	198810	4.48326	199008	4.48772	160276	3.61431	199332	4.49503	199467	4.49807	198932	4.486	198914	4.48559	199332	4.49503	199359	4.49564
Angola	268740	262080	4.38848	262575	4.39677	194382	3.25489	266499	4.46247	265545	4.4465	263421	4.41093	264078	4.42194	266499	4.46247	266648	4.46496
British Indian Ocean Territory	13.5	13.5	4.5	13.5	4.5	13.5	4.5	13.5	4.5	13.5	4.5	13.5	4.5	13.5	4.5	13.5	4.5	13.5	4.5
Zambia	162801	162792	4.49975	162801	4.5	108526	2.99979	162801	4.5	162801	4.5	162792	4.49975	162783	4.4995	162801	4.5	162801	4.5
Tokelau	4.5	0	0	0	0	0	0	4.5	4.5	4.5	4.5	0	0	0	0	4.5	4.5	4.5	4.5
Indonesia	386955	278320	3.23666	251644	2.92644	187474	2.18019	346792	4.03294	340988	3.96543	284706	3.31092	280570	3.26283	346792	4.03294	350199	4.07255
Bolivia	238910	198351	3.73606	202396	3.81226	201172	3.7892	211630	3.98618	213044	4.0128	199418	3.75615	201951	3.80387	211630	3.98618	214384	4.03806
Solomon Islands	4158	3820.5	4.13474	1336.5	1.44643	2569.5	2.78084	4158	4.5	4158	4.5	4149	4.49026	4158	4.5	4158	4.5	4158	4.5
Christmas Island	13.5	13.5	4.5	13.5	4.5	13.5	4.5	13.5	4.5	13.5	4.5	13.5	4.5	13.5	4.5	13.5	4.5	13.5	4.5
Mozambique	173601	173601	4.5	173601	4.5	171904	4.45602	173601	4.5	173601	4.5	173601	4.5	173601	4.5	173601	4.5	173601	4.5
Comoros	229.5	229.5	4.5	229.5	4.5	229.5	4.5	229.5	4.5	229.5	4.5	229.5	4.5	229.5	4.5	229.5	4.5	229.5	4.5
Madagascar	132376	132354	4.49924	132376	4.5	130950	4.45151	132376	4.5	132376	4.5	132336	4.49862	132345	4.49893	132376	4.5	132376	4.5
Malawi	25672.5	25519.5	4.47318	25551	4.4787	25200	4.41718	25668	4.49921	25672.5	4.5	25510.5	4.4716	25501.5	4.47003	25668	4.49921	25672.5	4.5
Cocos (Keeling) Islands	4.5	4.5	4.5	4.5	4.5	4.5	4.5	4.5	4.5	4.5	4.5	4.5	4.5	4.5	4.5	4.5	4.5	4.5	4.5
Mayotte	112.5	112.5	4.5	112.5	4.5	112.5	4.5	112.5	4.5	112.5	4.5	112.5	4.5	112.5	4.5	112.5	4.5	112.5	4.5
Western Samoa	369	369	4.5	369	4.5	369	4.5	369	4.5	369	4.5	369	4.5	369	4.5	369	4.5	369	4.5
Wallis and Futuna	18	18	4.5	18	4.5	18	4.5	18	4.5	18	4.5	18	4.5	18	4.5	18	4.5	18	4.5
American Samoa	40.5	40.5	4.5	40.5	4.5	40.5	4.5	40.5	4.5	40.5	4.5	40.5	4.5	40.5	4.5	40.5	4.5	40.5	4.5
Vanuatu	904.5	904.5	4.5	904.5	4.5	904.5	4.5	904.5	4.5	904.5	4.5	904.5	4.5	904.5	4.5	904.5	4.5	904.5	4.5
Zimbabwe	86683.5	86661	4.49883	86683.5	4.5	77359.5	4.01596	86683.5	4.5	86683.5	4.5	86652	4.49836	86665.5	4.49907	86683.5	4.5	86683.5	4.5
Namibia	187546	100382	2.40856	102874	2.46838	49882.5	1.19688	152114	3.64982	139226	3.34058	114502	2.74738	100359	2.40802	152114	3.64982	146025	3.50373
Juan De Nova Island	4.5	4.5	4.5	4.5	4.5	4.5	4.5	4.5	4.5	4.5	4.5	4.5	4.5	4.5	4.5	4.5	4.5	4.5	4.5
Fiji	3798	3798	4.5	3798	4.5	3798	4.5	3798	4.5	3798	4.5	3798	4.5	3798	4.5	3798	4.5	3798	4.5
French Polynesia	238.5	238.5	4.5	238.5	4.5	238.5	4.5	238.5	4.5	238.5	4.5	238.5	4.5	238.5	4.5	238.5	4.5	238.5	4.5
Botswana	131274	128079	4.39048	130882	4.48658	91750.5	3.14516	131274	4.5	131274	4.5	131134	4.49522	129627	4.44354	131274	4.5	131274	4.5
Niue	58.5	58.5	4.5	58.5	4.5	58.5	4.5	58.5	4.5	58.5	4.5	58.5	4.5	58.5	4.5	58.5	4.5	58.5	4.5
Paraguay	91269	91269	4.5	91269	4.5	91269	4.5	91269	4.5	91269	4.5	91269	4.5	91269	4.5	91269	4.5	91269	4.5
Mauritius	441	441	4.5	441	4.5	441	4.5	441	4.5	441	4.5	441	4.5	441	4.5	441	4.5	441	4.5
New Caledonia	3748.5	3748.5	4.5	3748.5	4.5	3748.5	4.5	3748.5	4.5	3748.5	4.5	3748.5	4.5	3748.5	4.5	3748.5	4.5	3748.5	4.5
Reunion	603	603	4.5	603	4.5	603	4.5	603	4.5	603	4.5	603	4.5	603	4.5	603	4.5	603	4.5
Tonga	67.5	67.5	4.5	67.5	4.5	67.5	4.5	67.5	4.5	67.5	4.5	67.5	4.5	67.5	4.5	67.5	4.5	67.5	4.5
Cook Islands	9	9	4.5	9	4.5	9	4.5	9	4.5	9	4.5	9	4.5	9	4.5	9	4.5	9	4.5
South Africa	293067	265419	4.07547	274581	4.21615	259335	3.98205	286029	4.39193	287694	4.4175	262084	4.02427	256230	3.93437	286029	4.39193	285228	4.37963
Pitcairn Islands	9	9	4.5	9	4.5	9	4.5	9	4.5	9	4.5	9	4.5	9	4.5	9	4.5	9	4.5
Swaziland	4032	4032	4.5	4032	4.5	4032	4.5	4032	4.5	4032	4.5	4032	4.5	4032	4.5	4032	4.5	4032	4.5
Lesotho	7366.5	5715	3.49114	6282	3.83751	6484.5	3.96121	7101	4.33781	7276.5	4.44502	5899.5	3.60385	6142.5	3.75229	7101	4.33781	7299	4.45877
Norfolk Island	18	18	4.5	18	4.5	18	4.5	18	4.5	18	4.5	18	4.5	18	4.5	18	4.5	18	4.5
Uruguay	44356.5	44356.5	4.5	44356.5	4.5	44356.5	4.5	44356.5	4.5	44356.5	4.5	44356.5	4.5	44356.5	4.5	44356.5	4.5	44356.5	4.5
New Zealand	74281.5	41908.5	2.53883	48415.5	2.93303	49140	2.97692	57132	3.46108	60538.5	3.66744	41148	2.49276	37264.5	2.2575	57132	3.46108	56371.5	3.41501
Australia	1798479	1.64144e+06	4.10708	1.73206e+06	4.33382	1.61823e+06	4.049	1787166	4.47169	1.79393e+06	4.48862	1645425	4.11704	1586079	3.96855	1787166	4.47169	1.79391e+06	4.48857
French Southern & Antarctic Lands	2308.5	0	0	0	0	0	0	0	0	4.5	0.00877193	0	0	0	0	0	0	0	0
Falkland Islands (Islas Malvinas)	3820.5	0	0	0	0	0	0	0	0	1449	1.70671	0	0	0	0	0	0	0	0
Argentina	721058	418856	2.61401	427275	2.66655	423230	2.6413	464098	2.89636	471244	2.94096	421150	2.62833	417658	2.60654	464098	2.89636	464877	2.90122
Heard Island & McDonald Islands	148.5	0	0	0	0	0	0	0	0	0	0	0	0	0	0	0	0	0	0
South Georgia and the South Sandwich Is	1291.5	0	0	0	0	0	0	0	0	0	0	0	0	0	0	0	0	0	0
Bouvet Island	22.5	0	0	0	0	0	0	0	0	0	0	0	0	0	0	0	0	0	0
Chile	189927	35469	0.840378	38304	0.907549	26514	0.628205	52029	1.23274	60390	1.43084	32170.5	0.762226	31923	0.756362	52029	1.23274	53833.5	1.27549
Antarctica	15261669	0	0	0	0	0	0	0	0	90	2.65371e-05	0	0	0	0	0	0	0	0
SH, Area of suitable habitat
MS, Mean habitat suitability
